# Supplementary material for: ARAF Amplification in Small-Cell Lung Cancer-Transformed Tumors Following Resistance to Epidermal Growth Factor Receptor–Tyrosine Kinase Inhibitors
Source: Cancers (Basel). 2024 Oct 16;16(20):3501. doi: 10.3390/cancers16203501 (PMC11506424; doi:10.3390/cancers16203501)
Supplement: Supplementary file 1 [file cancers-16-03501-s001.zip › Supplementary Table S1.xlsx]

## Sheet: Sheet 1
Supplementary Table S1. RNA sequence results of paired samples
				Case1		Case2
hgnc_symbol	hgnc_id	description	GeneName	pre EGFR-TKI	post EGFR-TKI	pre EGFR-TKI	post EGFR-TKI
TSPAN6	HGNC:11858	tetraspanin 6 [Source:HGNC Symbol;Acc:HGNC:11858]	ENSG00000000003	1.8217	2.85178	4.45864	2.37857
TNMD	HGNC:17757	tenomodulin [Source:HGNC Symbol;Acc:HGNC:17757]	ENSG00000000005	0.116207	0.191268	1.19052	0
DPM1	HGNC:3005	dolichyl-phosphate mannosyltransferase subunit 1, catalytic [Source:HGNC Symbol;Acc:HGNC:3005]	ENSG00000000419	2.6103	4.52088	5.92438	3.22247
SCYL3	HGNC:19285	SCY1 like pseudokinase 3 [Source:HGNC Symbol;Acc:HGNC:19285]	ENSG00000000457	2.45376	4.60818	4.18753	2.56288
C1orf112	HGNC:25565	chromosome 1 open reading frame 112 [Source:HGNC Symbol;Acc:HGNC:25565]	ENSG00000000460	3.21422	5.7896	3.86411	3.6884
FGR	HGNC:3697	FGR proto-oncogene, Src family tyrosine kinase [Source:HGNC Symbol;Acc:HGNC:3697]	ENSG00000000938	2.93144	2.96609	8.40924	0.682197
CFH	HGNC:4883	complement factor H [Source:HGNC Symbol;Acc:HGNC:4883]	ENSG00000000971	0.235393	13.0955	10.9834	0.571354
FUCA2	HGNC:4008	alpha-L-fucosidase 2 [Source:HGNC Symbol;Acc:HGNC:4008]	ENSG00000001036	3.45373	8.10008	10.9432	3.14887
GCLC	HGNC:4311	glutamate-cysteine ligase catalytic subunit [Source:HGNC Symbol;Acc:HGNC:4311]	ENSG00000001084	8.88658	13.3605	7.70164	7.41003
NFYA	HGNC:7804	nuclear transcription factor Y subunit alpha [Source:HGNC Symbol;Acc:HGNC:7804]	ENSG00000001167	4.95862	7.48982	10.1706	10.405
STPG1	HGNC:28070	sperm tail PG-rich repeat containing 1 [Source:HGNC Symbol;Acc:HGNC:28070]	ENSG00000001460	2.99622	4.28411	7.64252	1.97895
NIPAL3	HGNC:25233	NIPA like domain containing 3 [Source:HGNC Symbol;Acc:HGNC:25233]	ENSG00000001461	11.9909	13.6145	10.6149	5.98912
LAS1L	HGNC:25726	LAS1 like ribosome biogenesis factor [Source:HGNC Symbol;Acc:HGNC:25726]	ENSG00000001497	8.11417	9.93054	10.1631	21.4483
ENPP4	HGNC:3359	ectonucleotide pyrophosphatase/phosphodiesterase 4 [Source:HGNC Symbol;Acc:HGNC:3359]	ENSG00000001561	0.568778	1.60408	0.965311	0.813625
SEMA3F	HGNC:10728	semaphorin 3F [Source:HGNC Symbol;Acc:HGNC:10728]	ENSG00000001617	9.45453	9.66539	7.63421	1.37218
CFTR	HGNC:1884	CF transmembrane conductance regulator [Source:HGNC Symbol;Acc:HGNC:1884]	ENSG00000001626	5.53856	12.4613	22.3188	1.96017
ANKIB1	HGNC:22215	ankyrin repeat and IBR domain containing 1 [Source:HGNC Symbol;Acc:HGNC:22215]	ENSG00000001629	11.3967	14.2644	24.3269	11.6926
CYP51A1	HGNC:2649	cytochrome P450 family 51 subfamily A member 1 [Source:HGNC Symbol;Acc:HGNC:2649]	ENSG00000001630	2.82413	4.43167	8.0988	4.47963
KRIT1	HGNC:1573	KRIT1 ankyrin repeat containing [Source:HGNC Symbol;Acc:HGNC:1573]	ENSG00000001631	16.5163	15.3743	17.5285	17.2251
RAD52	HGNC:9824	RAD52 homolog, DNA repair protein [Source:HGNC Symbol;Acc:HGNC:9824]	ENSG00000002016	4.99119	6.24482	11.8252	11.196
MYH16	HGNC:31038	myosin heavy chain 16 pseudogene [Source:HGNC Symbol;Acc:HGNC:31038]	ENSG00000002079	1.12685	1.2579	3.00363	0.262841
BAD	HGNC:936	BCL2 associated agonist of cell death [Source:HGNC Symbol;Acc:HGNC:936]	ENSG00000002330	12.0983	7.60269	11.1803	4.8588
LAP3	HGNC:18449	leucine aminopeptidase 3 [Source:HGNC Symbol;Acc:HGNC:18449]	ENSG00000002549	9.03391	21.0469	18.6108	7.77686
CD99	HGNC:7082	CD99 molecule (Xg blood group) [Source:HGNC Symbol;Acc:HGNC:7082]	ENSG00000002586	4.73469	30.2873	97.4156	8.12498
HS3ST1	HGNC:5194	heparan sulfate-glucosamine 3-sulfotransferase 1 [Source:HGNC Symbol;Acc:HGNC:5194]	ENSG00000002587	2.18904	1.93777	4.80217	2.57136
AOC1	HGNC:80	amine oxidase copper containing 1 [Source:HGNC Symbol;Acc:HGNC:80]	ENSG00000002726	0.263853	0.532647	4.29815	0.640971
WNT16	HGNC:16267	Wnt family member 16 [Source:HGNC Symbol;Acc:HGNC:16267]	ENSG00000002745	0.0567872	0.186902	1.27596	0.242817
HECW1	HGNC:22195	HECT, C2 and WW domain containing E3 ubiquitin protein ligase 1 [Source:HGNC Symbol;Acc:HGNC:22195]	ENSG00000002746	0.154859	7.49204	8.78204	1.23456
MAD1L1	HGNC:6762	mitotic arrest deficient 1 like 1 [Source:HGNC Symbol;Acc:HGNC:6762]	ENSG00000002822	18.3178	19.9442	58.6413	42.1465
LASP1	HGNC:6513	LIM and SH3 protein 1 [Source:HGNC Symbol;Acc:HGNC:6513]	ENSG00000002834	14.5324	26.1932	42.7357	9.23501
SNX11	HGNC:14975	sorting nexin 11 [Source:HGNC Symbol;Acc:HGNC:14975]	ENSG00000002919	5.1589	13.8129	12.8763	3.61774
TMEM176A	HGNC:24930	transmembrane protein 176A [Source:HGNC Symbol;Acc:HGNC:24930]	ENSG00000002933	16.6505	8.31212	24.9096	5.48908
M6PR	HGNC:6752	mannose-6-phosphate receptor, cation dependent [Source:HGNC Symbol;Acc:HGNC:6752]	ENSG00000003056	9.89293	16.8659	27.053	12.7857
KLHL13	HGNC:22931	kelch like family member 13 [Source:HGNC Symbol;Acc:HGNC:22931]	ENSG00000003096	3.32888	3.55923	1.66581	0.843751
CYP26B1	HGNC:20581	cytochrome P450 family 26 subfamily B member 1 [Source:HGNC Symbol;Acc:HGNC:20581]	ENSG00000003137	0.209068	1.67453	3.46915	1.37993
ICA1	HGNC:5343	islet cell autoantigen 1 [Source:HGNC Symbol;Acc:HGNC:5343]	ENSG00000003147	19.851	11.0537	31.0828	8.26641
DBNDD1	HGNC:28455	dysbindin domain containing 1 [Source:HGNC Symbol;Acc:HGNC:28455]	ENSG00000003249	0.808552	1.22544	3.54897	3.11762
ALS2	HGNC:443	alsin Rho guanine nucleotide exchange factor ALS2 [Source:HGNC Symbol;Acc:HGNC:443]	ENSG00000003393	7.30351	10.7488	10.4777	7.19897
CASP10	HGNC:1500	caspase 10 [Source:HGNC Symbol;Acc:HGNC:1500]	ENSG00000003400	3.04616	10.3155	12.4852	2.41641
CFLAR	HGNC:1876	CASP8 and FADD like apoptosis regulator [Source:HGNC Symbol;Acc:HGNC:1876]	ENSG00000003402	26.6027	49.8073	77.2307	14.8109
TFPI	HGNC:11760	tissue factor pathway inhibitor [Source:HGNC Symbol;Acc:HGNC:11760]	ENSG00000003436	2.45014	11.0874	25.6277	4.3218
NDUFAF7	HGNC:28816	NADH:ubiquinone oxidoreductase complex assembly factor 7 [Source:HGNC Symbol;Acc:HGNC:28816]	ENSG00000003509	3.82154	6.12421	6.17839	5.25283
RBM5	HGNC:9902	RNA binding motif protein 5 [Source:HGNC Symbol;Acc:HGNC:9902]	ENSG00000003756	32.4258	50.4475	73.4695	50.8912
MTMR7	HGNC:7454	myotubularin related protein 7 [Source:HGNC Symbol;Acc:HGNC:7454]	ENSG00000003987	3.05363	7.33564	6.73429	3.33002
SLC7A2	HGNC:11060	solute carrier family 7 member 2 [Source:HGNC Symbol;Acc:HGNC:11060]	ENSG00000003989	0.0421641	0.75868	1.5567	1.84686
ARF5	HGNC:658	ADP ribosylation factor 5 [Source:HGNC Symbol;Acc:HGNC:658]	ENSG00000004059	7.95342	9.55934	30.8842	8.69219
SARM1	HGNC:17074	sterile alpha and TIR motif containing 1 [Source:HGNC Symbol;Acc:HGNC:17074]	ENSG00000004139	7.37413	7.34806	4.69096	3.86167
POLDIP2	HGNC:23781	DNA polymerase delta interacting protein 2 [Source:HGNC Symbol;Acc:HGNC:23781]	ENSG00000004142	3.72185	5.00993	4.97101	5.20644
PLXND1	HGNC:9107	plexin D1 [Source:HGNC Symbol;Acc:HGNC:9107]	ENSG00000004399	5.93472	30.2052	55.6682	33.6177
AK2	HGNC:362	adenylate kinase 2 [Source:HGNC Symbol;Acc:HGNC:362]	ENSG00000004455	15.0212	17.2519	17.398	21.3157
CD38	HGNC:1667	CD38 molecule [Source:HGNC Symbol;Acc:HGNC:1667]	ENSG00000004468	0.59439	7.25593	4.81747	0.304491
FKBP4	HGNC:3720	FKBP prolyl isomerase 4 [Source:HGNC Symbol;Acc:HGNC:3720]	ENSG00000004478	12.5364	9.63082	18.1918	26.733
KDM1A	HGNC:29079	lysine demethylase 1A [Source:HGNC Symbol;Acc:HGNC:29079]	ENSG00000004487	14.2794	12.5986	11.8995	16.6504
RBM6	HGNC:9903	RNA binding motif protein 6 [Source:HGNC Symbol;Acc:HGNC:9903]	ENSG00000004534	33.5313	50.9689	42.5395	39.1917
CAMKK1	HGNC:1469	calcium/calmodulin dependent protein kinase kinase 1 [Source:HGNC Symbol;Acc:HGNC:1469]	ENSG00000004660	3.98351	4.4376	2.72548	3.24856
RECQL	HGNC:9948	RecQ like helicase [Source:HGNC Symbol;Acc:HGNC:9948]	ENSG00000004700	2.43746	4.08414	7.77385	3.25318
VPS50	HGNC:25956	VPS50 subunit of EARP/GARPII complex [Source:HGNC Symbol;Acc:HGNC:25956]	ENSG00000004766	3.36981	5.23059	11.2896	12.173
HSPB6	HGNC:26511	heat shock protein family B (small) member 6 [Source:HGNC Symbol;Acc:HGNC:26511]	ENSG00000004776	0.187974	5.45271	5.12129	6.44729
ARHGAP33	HGNC:23085	Rho GTPase activating protein 33 [Source:HGNC Symbol;Acc:HGNC:23085]	ENSG00000004777	13.651	13.7418	8.98126	18.1252
NDUFAB1	HGNC:7694	NADH:ubiquinone oxidoreductase subunit AB1 [Source:HGNC Symbol;Acc:HGNC:7694]	ENSG00000004779	5.69739	7.40824	11.7252	10.1124
PDK4	HGNC:8812	pyruvate dehydrogenase kinase 4 [Source:HGNC Symbol;Acc:HGNC:8812]	ENSG00000004799	0.110992	2.74249	7.58554	3.13758
SLC22A16	HGNC:20302	solute carrier family 22 member 16 [Source:HGNC Symbol;Acc:HGNC:20302]	ENSG00000004809	0.0395998	0.835465	1.90751	0.0337825
ZMYND10	HGNC:19412	zinc finger MYND-type containing 10 [Source:HGNC Symbol;Acc:HGNC:19412]	ENSG00000004838	0.46576	1.82988	3.54238	1.71959
ABCB5	HGNC:46	ATP binding cassette subfamily B member 5 [Source:HGNC Symbol;Acc:HGNC:46]	ENSG00000004846	0.506015	0.295474	2.21538	0.121935
ARX	HGNC:18060	aristaless related homeobox [Source:HGNC Symbol;Acc:HGNC:18060]	ENSG00000004848	2.03121	0.953966	8.47779	5.39953
SLC25A13	HGNC:10983	solute carrier family 25 member 13 [Source:HGNC Symbol;Acc:HGNC:10983]	ENSG00000004864	3.40403	4.79477	10.7789	10.9492
ST7	HGNC:11351	suppression of tumorigenicity 7 [Source:HGNC Symbol;Acc:HGNC:11351]	ENSG00000004866	2.52721	5.3994	28.5266	17.8012
CDC27	HGNC:1728	cell division cycle 27 [Source:HGNC Symbol;Acc:HGNC:1728]	ENSG00000004897	9.4015	14.788	62.3489	11.4918
SLC4A1	HGNC:11027	solute carrier family 4 member 1 (Diego blood group) [Source:HGNC Symbol;Acc:HGNC:11027]	ENSG00000004939	2.11766	1.60065	5.39078	0.401373
CALCR	HGNC:1440	calcitonin receptor [Source:HGNC Symbol;Acc:HGNC:1440]	ENSG00000004948	0.0553207	0.179469	0.87893	0
HCCS	HGNC:4837	holocytochrome c synthase [Source:HGNC Symbol;Acc:HGNC:4837]	ENSG00000004961	3.51515	3.62758	8.89353	6.3324
DVL2	HGNC:3086	dishevelled segment polarity protein 2 [Source:HGNC Symbol;Acc:HGNC:3086]	ENSG00000004975	10.0856	10.5421	13.9909	12.1205
PRSS22	HGNC:14368	serine protease 22 [Source:HGNC Symbol;Acc:HGNC:14368]	ENSG00000005001	2.19271	2.11571	9.05238	0.393547
UPF1	HGNC:9962	UPF1 RNA helicase and ATPase [Source:HGNC Symbol;Acc:HGNC:9962]	ENSG00000005007	14.3093	19.3259	23.3223	15.2639
SKAP2	HGNC:15687	src kinase associated phosphoprotein 2 [Source:HGNC Symbol;Acc:HGNC:15687]	ENSG00000005020	6.41345	11.3051	21.8564	2.38785
SLC25A5	HGNC:10991	solute carrier family 25 member 5 [Source:HGNC Symbol;Acc:HGNC:10991]	ENSG00000005022	29.0123	30.0859	27.4637	19.1442
MCUB	HGNC:26076	mitochondrial calcium uniporter dominant negative subunit beta [Source:HGNC Symbol;Acc:HGNC:26076]	ENSG00000005059	1.03797	1.70972	2.75336	1.61199
HOXA11	HGNC:5101	homeobox A11 [Source:HGNC Symbol;Acc:HGNC:5101]	ENSG00000005073	0.255931	0.454821	0.841789	0
POLR2J	HGNC:9197	RNA polymerase II subunit J [Source:HGNC Symbol;Acc:HGNC:9197]	ENSG00000005075	5.72408	10.8254	19.8498	11.2991
DHX33	HGNC:16718	DEAH-box helicase 33 [Source:HGNC Symbol;Acc:HGNC:16718]	ENSG00000005100	1.845	3.63004	2.97652	6.57499
MEOX1	HGNC:7013	mesenchyme homeobox 1 [Source:HGNC Symbol;Acc:HGNC:7013]	ENSG00000005102	0	0.645979	0.896963	0.0522889
THSD7A	HGNC:22207	thrombospondin type 1 domain containing 7A [Source:HGNC Symbol;Acc:HGNC:22207]	ENSG00000005108	0.0402354	1.7365	4.13196	2.57958
LIG3	HGNC:6600	DNA ligase 3 [Source:HGNC Symbol;Acc:HGNC:6600]	ENSG00000005156	10.1552	14.0619	13.9724	15.0863
RPAP3	HGNC:26151	RNA polymerase II associated protein 3 [Source:HGNC Symbol;Acc:HGNC:26151]	ENSG00000005175	6.04924	6.91758	11.7184	5.01701
ACSM3	HGNC:10522	acyl-CoA synthetase medium chain family member 3 [Source:HGNC Symbol;Acc:HGNC:10522]	ENSG00000005187	5.82827	12.6804	10.9719	4.02261
REXO5	HGNC:24661	RNA exonuclease 5 [Source:HGNC Symbol;Acc:HGNC:24661]	ENSG00000005189	1.74099	1.73383	6.53603	2.42438
CIAPIN1	HGNC:28050	cytokine induced apoptosis inhibitor 1 [Source:HGNC Symbol;Acc:HGNC:28050]	ENSG00000005194	2.68423	6.05109	7.25035	4.03573
SPPL2B	HGNC:30627	signal peptide peptidase like 2B [Source:HGNC Symbol;Acc:HGNC:30627]	ENSG00000005206	17.2825	24.9759	19.5192	19.3408
FAM214B	HGNC:25666	family with sequence similarity 214 member B [Source:HGNC Symbol;Acc:HGNC:25666]	ENSG00000005238	0.981459	2.29291	6.94672	2.38779
COPZ2	HGNC:19356	COPI coat complex subunit zeta 2 [Source:HGNC Symbol;Acc:HGNC:19356]	ENSG00000005243	0.313109	4.56377	13.9796	0.765894
PRKAR2B	HGNC:9392	protein kinase cAMP-dependent type II regulatory subunit beta [Source:HGNC Symbol;Acc:HGNC:9392]	ENSG00000005249	0.908889	2.85542	2.00681	1.0999
MSL3	HGNC:7370	MSL complex subunit 3 [Source:HGNC Symbol;Acc:HGNC:7370]	ENSG00000005302	3.08059	4.91726	10.544	9.61695
CREBBP	HGNC:2348	CREB binding protein [Source:HGNC Symbol;Acc:HGNC:2348]	ENSG00000005339	22.5457	43.9676	49.2005	42.9257
TSPOAP1	HGNC:16831	TSPO associated protein 1 [Source:HGNC Symbol;Acc:HGNC:16831]	ENSG00000005379	8.67944	10.6616	8.40043	13.4271
MPO	HGNC:7218	myeloperoxidase [Source:HGNC Symbol;Acc:HGNC:7218]	ENSG00000005381	0	0.44055	2.78609	0.837865
PON1	HGNC:9204	paraoxonase 1 [Source:HGNC Symbol;Acc:HGNC:9204]	ENSG00000005421	0	0.163103	1.76255	0.400525
GCFC2	HGNC:1317	GC-rich sequence DNA-binding factor 2 [Source:HGNC Symbol;Acc:HGNC:1317]	ENSG00000005436	2.73856	3.92009	4.46188	4.03572
WDR54	HGNC:25770	WD repeat domain 54 [Source:HGNC Symbol;Acc:HGNC:25770]	ENSG00000005448	4.47644	7.81492	5.73207	8.40257
CROT	HGNC:2366	carnitine O-octanoyltransferase [Source:HGNC Symbol;Acc:HGNC:2366]	ENSG00000005469	0.932433	2.96931	4.80227	0.685186
ABCB4	HGNC:45	ATP binding cassette subfamily B member 4 [Source:HGNC Symbol;Acc:HGNC:45]	ENSG00000005471	0.0631252	0.716607	4.21002	0.721243
KMT2E	HGNC:18541	lysine methyltransferase 2E (inactive) [Source:HGNC Symbol;Acc:HGNC:18541]	ENSG00000005483	23.0693	37.3655	34.441	18.9199
RHBDD2	HGNC:23082	rhomboid domain containing 2 [Source:HGNC Symbol;Acc:HGNC:23082]	ENSG00000005486	6.70498	8.86928	12.4896	3.42534
SOX8	HGNC:11203	SRY-box transcription factor 8 [Source:HGNC Symbol;Acc:HGNC:11203]	ENSG00000005513	0.0751021	0.322908	0.899026	0.0540346
IBTK	HGNC:17853	inhibitor of Bruton tyrosine kinase [Source:HGNC Symbol;Acc:HGNC:17853]	ENSG00000005700	3.01035	7.02632	8.83869	3.23279
ZNF195	HGNC:12986	zinc finger protein 195 [Source:HGNC Symbol;Acc:HGNC:12986]	ENSG00000005801	20.7208	16.318	16.9201	10.2129
MYCBP2	HGNC:23386	MYC binding protein 2 [Source:HGNC Symbol;Acc:HGNC:23386]	ENSG00000005810	18.8264	28.873	17.9652	19.4169
FBXL3	HGNC:13599	F-box and leucine rich repeat protein 3 [Source:HGNC Symbol;Acc:HGNC:13599]	ENSG00000005812	6.61727	8.76655	9.35365	7.78664
ITGAL	HGNC:6148	integrin subunit alpha L [Source:HGNC Symbol;Acc:HGNC:6148]	ENSG00000005844	6.14154	12.5026	19.7708	1.83388
PDK2	HGNC:8810	pyruvate dehydrogenase kinase 2 [Source:HGNC Symbol;Acc:HGNC:8810]	ENSG00000005882	2.53024	3.05213	14.0371	2.78701
ITGA3	HGNC:6139	integrin subunit alpha 3 [Source:HGNC Symbol;Acc:HGNC:6139]	ENSG00000005884	10.14	10.8251	69.7465	3.69475
ZFX	HGNC:12869	zinc finger protein X-linked [Source:HGNC Symbol;Acc:HGNC:12869]	ENSG00000005889	10.7732	20.1762	26.6238	9.79345
LAMP2	HGNC:6501	lysosomal associated membrane protein 2 [Source:HGNC Symbol;Acc:HGNC:6501]	ENSG00000005893	4.10072	8.284	9.3146	2.33093
ITGA2B	HGNC:6138	integrin subunit alpha 2b [Source:HGNC Symbol;Acc:HGNC:6138]	ENSG00000005961	2.26116	2.19091	3.45331	1.58737
ASB4	HGNC:16009	ankyrin repeat and SOCS box containing 4 [Source:HGNC Symbol;Acc:HGNC:16009]	ENSG00000005981	0.488315	1.11637	3.79059	1.35561
GDE1	HGNC:29644	glycerophosphodiester phosphodiesterase 1 [Source:HGNC Symbol;Acc:HGNC:29644]	ENSG00000006007	3.49179	9.80754	9.82506	4.52034
REX1BD	HGNC:26098	required for excision 1-B domain containing [Source:HGNC Symbol;Acc:HGNC:26098]	ENSG00000006015	5.16544	10.4281	11.6391	5.92378
CRLF1	HGNC:2364	cytokine receptor like factor 1 [Source:HGNC Symbol;Acc:HGNC:2364]	ENSG00000006016	2.96181	6.20169	14.7158	2.87825
OSBPL7	HGNC:16387	oxysterol binding protein like 7 [Source:HGNC Symbol;Acc:HGNC:16387]	ENSG00000006025	3.43717	7.34995	7.11496	7.03433
TMEM98	HGNC:24529	transmembrane protein 98 [Source:HGNC Symbol;Acc:HGNC:24529]	ENSG00000006042	0.306736	4.39462	9.18118	7.02207
YBX2	HGNC:17948	Y-box binding protein 2 [Source:HGNC Symbol;Acc:HGNC:17948]	ENSG00000006047	3.33864	2.39328	1.45748	0.410638
KRT33A	HGNC:6450	keratin 33A [Source:HGNC Symbol;Acc:HGNC:6450]	ENSG00000006059	0	0.130889	0.648855	0
MAP3K14	HGNC:6853	mitogen-activated protein kinase kinase kinase 14 [Source:HGNC Symbol;Acc:HGNC:6853]	ENSG00000006062	5.07998	5.83476	6.65774	4.29193
ABCC8	HGNC:59	ATP binding cassette subfamily C member 8 [Source:HGNC Symbol;Acc:HGNC:59]	ENSG00000006071	6.99237	4.0848	5.41775	5.05199
CACNG3	HGNC:1407	calcium voltage-gated channel auxiliary subunit gamma 3 [Source:HGNC Symbol;Acc:HGNC:1407]	ENSG00000006116	0.0213339	0.462116	1.06501	0.0720217
TMEM132A	HGNC:31092	transmembrane protein 132A [Source:HGNC Symbol;Acc:HGNC:31092]	ENSG00000006118	14.8372	14.2285	22.7664	31.5278
AP2B1	HGNC:563	adaptor related protein complex 2 subunit beta 1 [Source:HGNC Symbol;Acc:HGNC:563]	ENSG00000006125	17.8328	25.49	18.3763	8.76316
TAC1	HGNC:11517	tachykinin precursor 1 [Source:HGNC Symbol;Acc:HGNC:11517]	ENSG00000006128	0	0	1.41403	0.0633099
ZNF263	HGNC:13056	zinc finger protein 263 [Source:HGNC Symbol;Acc:HGNC:13056]	ENSG00000006194	4.1532	6.50626	6.21387	13.343
CX3CL1	HGNC:10647	C-X3-C motif chemokine ligand 1 [Source:HGNC Symbol;Acc:HGNC:10647]	ENSG00000006210	0.148001	3.46058	3.06861	0.522814
SPATA20	HGNC:26125	spermatogenesis associated 20 [Source:HGNC Symbol;Acc:HGNC:26125]	ENSG00000006282	8.72815	8.3799	8.86929	2.07195
CACNA1G	HGNC:1394	calcium voltage-gated channel subunit alpha1 G [Source:HGNC Symbol;Acc:HGNC:1394]	ENSG00000006283	1.15808	1.77666	3.65909	0.569249
TNFRSF12A	HGNC:18152	TNF receptor superfamily member 12A [Source:HGNC Symbol;Acc:HGNC:18152]	ENSG00000006327	1.30381	4.84606	19.1712	2.22145
DLX6	HGNC:2919	distal-less homeobox 6 [Source:HGNC Symbol;Acc:HGNC:2919]	ENSG00000006377	1.3436	1.70637	3.11854	1.33987
MAP3K9	HGNC:6861	mitogen-activated protein kinase kinase kinase 9 [Source:HGNC Symbol;Acc:HGNC:6861]	ENSG00000006432	12.9717	12.5839	7.08331	3.44299
RALA	HGNC:9839	RAS like proto-oncogene A [Source:HGNC Symbol;Acc:HGNC:9839]	ENSG00000006451	7.566	12.3602	22.599	10.6687
BAIAP2L1	HGNC:21649	BAR/IMD domain containing adaptor protein 2 like 1 [Source:HGNC Symbol;Acc:HGNC:21649]	ENSG00000006453	5.69839	5.28375	20.0618	3.2782
KDM7A	HGNC:22224	lysine demethylase 7A [Source:HGNC Symbol;Acc:HGNC:22224]	ENSG00000006459	2.83678	3.76501	5.27026	5.92535
ETV1	HGNC:3490	ETS variant transcription factor 1 [Source:HGNC Symbol;Acc:HGNC:3490]	ENSG00000006468	1.90481	3.54701	13.9094	6.97544
AGK	HGNC:21869	acylglycerol kinase [Source:HGNC Symbol;Acc:HGNC:21869]	ENSG00000006530	8.14769	14.7509	21.2721	10.6102
ALDH3B1	HGNC:410	aldehyde dehydrogenase 3 family member B1 [Source:HGNC Symbol;Acc:HGNC:410]	ENSG00000006534	1.40125	3.2264	6.24452	1.67903
TTC22	HGNC:26067	tetratricopeptide repeat domain 22 [Source:HGNC Symbol;Acc:HGNC:26067]	ENSG00000006555	2.45553	2.29061	3.61062	0.267982
PHTF2	HGNC:13411	putative homeodomain transcription factor 2 [Source:HGNC Symbol;Acc:HGNC:13411]	ENSG00000006576	4.28987	5.64592	7.37767	3.06343
CCL26	HGNC:10625	C-C motif chemokine ligand 26 [Source:HGNC Symbol;Acc:HGNC:10625]	ENSG00000006606	0	0.348694	3.14932	0.271952
FARP2	HGNC:16460	FERM, ARH/RhoGEF and pleckstrin domain protein 2 [Source:HGNC Symbol;Acc:HGNC:16460]	ENSG00000006607	9.76961	21.2153	21.4065	13.7029
USH1C	HGNC:12597	USH1 protein network component harmonin [Source:HGNC Symbol;Acc:HGNC:12597]	ENSG00000006611	0.0768392	0.398551	5.39807	0.225014
GGCT	HGNC:21705	gamma-glutamylcyclotransferase [Source:HGNC Symbol;Acc:HGNC:21705]	ENSG00000006625	3.40229	5.03775	19.1687	7.9418
DBF4	HGNC:17364	DBF4 zinc finger [Source:HGNC Symbol;Acc:HGNC:17364]	ENSG00000006634	3.15966	3.28451	5.09871	5.63852
TBXA2R	HGNC:11608	thromboxane A2 receptor [Source:HGNC Symbol;Acc:HGNC:11608]	ENSG00000006638	0.507916	1.89562	3.92757	0.368946
IFRD1	HGNC:5456	interferon related developmental regulator 1 [Source:HGNC Symbol;Acc:HGNC:5456]	ENSG00000006652	12.3618	12.4715	24.2179	10.5287
LGALS14	HGNC:30054	galectin 14 [Source:HGNC Symbol;Acc:HGNC:30054]	ENSG00000006659	2.28277	2.99323	7.19645	2.16702
COX10	HGNC:2260	cytochrome c oxidase assembly factor heme A:farnesyltransferase COX10 [Source:HGNC Symbol;Acc:HGNC:2260]	ENSG00000006695	1.30641	2.2602	3.55625	3.88289
GTF2IRD1	HGNC:4661	GTF2I repeat domain containing 1 [Source:HGNC Symbol;Acc:HGNC:4661]	ENSG00000006704	4.40155	3.68172	7.00796	5.24514
PAF1	HGNC:25459	PAF1 homolog, Paf1/RNA polymerase II complex component [Source:HGNC Symbol;Acc:HGNC:25459]	ENSG00000006712	12.2414	8.87832	23.2337	12.6945
VPS41	HGNC:12713	VPS41 subunit of HOPS complex [Source:HGNC Symbol;Acc:HGNC:12713]	ENSG00000006715	21.3577	22.8965	31.8318	19.6892
ARHGAP44	HGNC:29096	Rho GTPase activating protein 44 [Source:HGNC Symbol;Acc:HGNC:29096]	ENSG00000006740	7.10155	7.29595	5.78078	5.59909
ELAC2	HGNC:14198	elaC ribonuclease Z 2 [Source:HGNC Symbol;Acc:HGNC:14198]	ENSG00000006744	4.20719	8.68004	11.4347	16.9039
SCIN	HGNC:21695	scinderin [Source:HGNC Symbol;Acc:HGNC:21695]	ENSG00000006747	1.86521	3.63533	12.1627	0.600046
ARSD	HGNC:717	arylsulfatase D [Source:HGNC Symbol;Acc:HGNC:717]	ENSG00000006756	12.9851	19.5153	18.1277	1.6787
PNPLA4	HGNC:24887	patatin like phospholipase domain containing 4 [Source:HGNC Symbol;Acc:HGNC:24887]	ENSG00000006757	1.89832	3.50916	5.66541	5.25551
MYH13	HGNC:7571	myosin heavy chain 13 [Source:HGNC Symbol;Acc:HGNC:7571]	ENSG00000006788	0.0108248	0.0949223	0.893402	0.0411129
ADIPOR2	HGNC:24041	adiponectin receptor 2 [Source:HGNC Symbol;Acc:HGNC:24041]	ENSG00000006831	6.38999	13.7722	13.9696	11.8665
CDKL3	HGNC:15483	cyclin dependent kinase like 3 [Source:HGNC Symbol;Acc:HGNC:15483]	ENSG00000006837	0.823924	2.63884	6.84565	1.24598
UPP2	HGNC:23061	uridine phosphorylase 2 [Source:HGNC Symbol;Acc:HGNC:23061]	ENSG00000007001	0.161812	0.272062	2.53784	0.263143
PRSS21	HGNC:9485	serine protease 21 [Source:HGNC Symbol;Acc:HGNC:9485]	ENSG00000007038	0.250848	0.851563	1.92605	0.29901
MARK4	HGNC:13538	microtubule affinity regulating kinase 4 [Source:HGNC Symbol;Acc:HGNC:13538]	ENSG00000007047	7.84617	14.2137	20.186	12.551
PROM1	HGNC:9454	prominin 1 [Source:HGNC Symbol;Acc:HGNC:9454]	ENSG00000007062	0	0.427958	5.46408	3.7683
CCDC124	HGNC:25171	coiled-coil domain containing 124 [Source:HGNC Symbol;Acc:HGNC:25171]	ENSG00000007080	7.52588	9.54463	16.6201	17.2046
CEACAM21	HGNC:28834	CEA cell adhesion molecule 21 [Source:HGNC Symbol;Acc:HGNC:28834]	ENSG00000007129	1.78348	1.49984	4.53396	0.228224
PAFAH1B1	HGNC:8574	platelet activating factor acetylhydrolase 1b regulatory subunit 1 [Source:HGNC Symbol;Acc:HGNC:8574]	ENSG00000007168	13.5119	22.4971	26.1693	12.8321
NOS2	HGNC:7873	nitric oxide synthase 2 [Source:HGNC Symbol;Acc:HGNC:7873]	ENSG00000007171	0.0598999	0.238674	0.805148	0.110195
DNAH9	HGNC:2953	dynein axonemal heavy chain 9 [Source:HGNC Symbol;Acc:HGNC:2953]	ENSG00000007174	0.4801	2.57841	5.90803	0.593717
KIAA0100	HGNC:28960	KIAA0100 [Source:HGNC Symbol;Acc:HGNC:28960]	ENSG00000007202	22.2595	35.8284	35.2319	35.74
SLC13A2	HGNC:10917	solute carrier family 13 member 2 [Source:HGNC Symbol;Acc:HGNC:10917]	ENSG00000007216	0.0242478	0.197896	1.0201	0.0412816
GAS7	HGNC:4169	growth arrest specific 7 [Source:HGNC Symbol;Acc:HGNC:4169]	ENSG00000007237	2.07466	5.79279	18.9994	0.543382
TRAPPC6A	HGNC:23069	trafficking protein particle complex 6A [Source:HGNC Symbol;Acc:HGNC:23069]	ENSG00000007255	4.26566	4.3018	2.45653	1.99357
MATK	HGNC:6906	megakaryocyte-associated tyrosine kinase [Source:HGNC Symbol;Acc:HGNC:6906]	ENSG00000007264	1.44674	3.17276	6.75071	0.43129
CEACAM7	HGNC:1819	CEA cell adhesion molecule 7 [Source:HGNC Symbol;Acc:HGNC:1819]	ENSG00000007306	0.472754	0.408651	2.69037	0.0474532
CD79B	HGNC:1699	CD79b molecule [Source:HGNC Symbol;Acc:HGNC:1699]	ENSG00000007312	0.166736	1.18729	3.40973	0.0519314
SCN4A	HGNC:10591	sodium voltage-gated channel alpha subunit 4 [Source:HGNC Symbol;Acc:HGNC:10591]	ENSG00000007314	0.0244854	0.466329	1.62117	0.706255
ST7L	HGNC:18441	suppression of tumorigenicity 7 like [Source:HGNC Symbol;Acc:HGNC:18441]	ENSG00000007341	4.9635	10.3915	10.4262	12.5176
TKTL1	HGNC:11835	transketolase like 1 [Source:HGNC Symbol;Acc:HGNC:11835]	ENSG00000007350	0.025689	0.762329	3.81945	0.148918
PAX6	HGNC:8620	paired box 6 [Source:HGNC Symbol;Acc:HGNC:8620]	ENSG00000007372	1.91603	6.64751	21.6281	1.68588
RPUSD1	HGNC:14173	RNA pseudouridine synthase domain containing 1 [Source:HGNC Symbol;Acc:HGNC:14173]	ENSG00000007376	1.84681	2.68535	2.536	4.09794
RHBDF1	HGNC:20561	rhomboid 5 homolog 1 [Source:HGNC Symbol;Acc:HGNC:20561]	ENSG00000007384	4.20434	8.28287	8.13212	2.56558
LUC7L	HGNC:6723	LUC7 like [Source:HGNC Symbol;Acc:HGNC:6723]	ENSG00000007392	14.5725	21.5127	22.1131	52.8776
CACNA2D2	HGNC:1400	calcium voltage-gated channel auxiliary subunit alpha2delta 2 [Source:HGNC Symbol;Acc:HGNC:1400]	ENSG00000007402	2.67513	4.09078	4.06651	11.2917
BAIAP3	HGNC:948	BAI1 associated protein 3 [Source:HGNC Symbol;Acc:HGNC:948]	ENSG00000007516	1.20819	1.52188	3.70412	3.76228
TSR3	HGNC:14175	TSR3 ribosome maturation factor [Source:HGNC Symbol;Acc:HGNC:14175]	ENSG00000007520	1.78644	4.11268	7.98242	5.69022
PIGQ	HGNC:14135	phosphatidylinositol glycan anchor biosynthesis class Q [Source:HGNC Symbol;Acc:HGNC:14135]	ENSG00000007541	6.27437	9.17563	10.757	17.4016
CRAMP1	HGNC:14122	cramped chromatin regulator homolog 1 [Source:HGNC Symbol;Acc:HGNC:14122]	ENSG00000007545	2.24609	4.32791	7.96451	10.112
TEAD3	HGNC:11716	TEA domain transcription factor 3 [Source:HGNC Symbol;Acc:HGNC:11716]	ENSG00000007866	1.46837	3.0285	10.6377	3.77806
SELE	HGNC:10718	selectin E [Source:HGNC Symbol;Acc:HGNC:10718]	ENSG00000007908	0	0.408591	0.946297	0.0326796
DNAJC11	HGNC:25570	DnaJ heat shock protein family (Hsp40) member C11 [Source:HGNC Symbol;Acc:HGNC:25570]	ENSG00000007923	10.0145	13.5764	18.5204	21.388
FMO3	HGNC:3771	flavin containing dimethylaniline monoxygenase 3 [Source:HGNC Symbol;Acc:HGNC:3771]	ENSG00000007933	0.548489	3.2883	11.0647	0.721993
MYLIP	HGNC:21155	myosin regulatory light chain interacting protein [Source:HGNC Symbol;Acc:HGNC:21155]	ENSG00000007944	5.7441	4.83482	3.4697	3.6109
NOX1	HGNC:7889	NADPH oxidase 1 [Source:HGNC Symbol;Acc:HGNC:7889]	ENSG00000007952	0.116952	0.387288	1.17064	0.0949584
E2F2	HGNC:3114	E2F transcription factor 2 [Source:HGNC Symbol;Acc:HGNC:3114]	ENSG00000007968	4.52542	1.84805	2.00385	2.95419
PSMB1	HGNC:9537	proteasome 20S subunit beta 1 [Source:HGNC Symbol;Acc:HGNC:9537]	ENSG00000008018	18.5341	24.3123	23.9319	12.168
SYN1	HGNC:11494	synapsin I [Source:HGNC Symbol;Acc:HGNC:11494]	ENSG00000008056	1.3534	3.6299	2.10796	1.03725
JARID2	HGNC:6196	jumonji and AT-rich interaction domain containing 2 [Source:HGNC Symbol;Acc:HGNC:6196]	ENSG00000008083	3.05763	3.94931	8.72082	8.88883
CDKL5	HGNC:11411	cyclin dependent kinase like 5 [Source:HGNC Symbol;Acc:HGNC:11411]	ENSG00000008086	2.97864	14.7844	20.6338	9.60937
CAMK1G	HGNC:14585	calcium/calmodulin dependent protein kinase IG [Source:HGNC Symbol;Acc:HGNC:14585]	ENSG00000008118	0.0846161	0.439943	2.18721	0.304092
CDK11A	HGNC:1730	cyclin dependent kinase 11A [Source:HGNC Symbol;Acc:HGNC:1730]	ENSG00000008128	16.6533	16.2902	20.3574	24.2004
NADK	HGNC:29831	NAD kinase [Source:HGNC Symbol;Acc:HGNC:29831]	ENSG00000008130	16.5369	17.633	22.1173	17.1981
TFAP2B	HGNC:11743	transcription factor AP-2 beta [Source:HGNC Symbol;Acc:HGNC:11743]	ENSG00000008196	0.0113852	0.124153	1.97043	0.143681
TFAP2D	HGNC:15581	transcription factor AP-2 delta [Source:HGNC Symbol;Acc:HGNC:15581]	ENSG00000008197	0.0790996	0.303031	1.53159	0.134958
DLEC1	HGNC:2899	DLEC1 cilia and flagella associated protein [Source:HGNC Symbol;Acc:HGNC:2899]	ENSG00000008226	0.918492	1.70865	2.84474	2.48667
CYTH3	HGNC:9504	cytohesin 3 [Source:HGNC Symbol;Acc:HGNC:9504]	ENSG00000008256	2.33206	7.66594	18.655	7.26082
ADAM22	HGNC:201	ADAM metallopeptidase domain 22 [Source:HGNC Symbol;Acc:HGNC:201]	ENSG00000008277	1.45616	2.73458	3.81426	5.32095
SYPL1	HGNC:11507	synaptophysin like 1 [Source:HGNC Symbol;Acc:HGNC:11507]	ENSG00000008282	1.94596	2.86592	9.69285	2.03489
CYB561	HGNC:2571	cytochrome b561 [Source:HGNC Symbol;Acc:HGNC:2571]	ENSG00000008283	11.2007	18.8987	16.6279	6.54087
SPAG9	HGNC:14524	sperm associated antigen 9 [Source:HGNC Symbol;Acc:HGNC:14524]	ENSG00000008294	18.8733	22.8396	31.1057	21.7596
CELSR3	HGNC:3230	cadherin EGF LAG seven-pass G-type receptor 3 [Source:HGNC Symbol;Acc:HGNC:3230]	ENSG00000008300	4.80121	6.00746	2.5667	3.06653
AASS	HGNC:17366	aminoadipate-semialdehyde synthase [Source:HGNC Symbol;Acc:HGNC:17366]	ENSG00000008311	1.13931	2.73293	6.4084	2.90694
PLEKHG6	HGNC:25562	pleckstrin homology and RhoGEF domain containing G6 [Source:HGNC Symbol;Acc:HGNC:25562]	ENSG00000008323	2.06771	2.59215	5.52396	1.00873
SS18L2	HGNC:15593	SS18 like 2 [Source:HGNC Symbol;Acc:HGNC:15593]	ENSG00000008324	0.716641	3.0774	4.30071	4.46167
MPND	HGNC:25934	MPN domain containing [Source:HGNC Symbol;Acc:HGNC:25934]	ENSG00000008382	3.73713	4.15574	10.3644	5.47033
MGST1	HGNC:7061	microsomal glutathione S-transferase 1 [Source:HGNC Symbol;Acc:HGNC:7061]	ENSG00000008394	0.933439	5.44536	29.7049	10.2344
CRY1	HGNC:2384	cryptochrome circadian regulator 1 [Source:HGNC Symbol;Acc:HGNC:2384]	ENSG00000008405	2.34345	3.37528	4.4208	4.22262
PGLYRP1	HGNC:8904	peptidoglycan recognition protein 1 [Source:HGNC Symbol;Acc:HGNC:8904]	ENSG00000008438	0.538768	0.595077	1.22377	0.464018
NFIX	HGNC:7788	nuclear factor I X [Source:HGNC Symbol;Acc:HGNC:7788]	ENSG00000008441	4.12571	11.1868	13.9367	8.07779
ST3GAL1	HGNC:10862	ST3 beta-galactoside alpha-2,3-sialyltransferase 1 [Source:HGNC Symbol;Acc:HGNC:10862]	ENSG00000008513	4.07253	13.2461	23.939	2.94288
MMP25	HGNC:14246	matrix metallopeptidase 25 [Source:HGNC Symbol;Acc:HGNC:14246]	ENSG00000008516	2.08525	2.02223	2.88287	1.19115
IL32	HGNC:16830	interleukin 32 [Source:HGNC Symbol;Acc:HGNC:16830]	ENSG00000008517	8.59812	15.3056	41.3682	3.11187
PKD1	HGNC:9008	polycystin 1, transient receptor potential channel interacting [Source:HGNC Symbol;Acc:HGNC:9008]	ENSG00000008710	18.8927	25.339	33.6967	58.3932
MAPK8IP2	HGNC:6883	mitogen-activated protein kinase 8 interacting protein 2 [Source:HGNC Symbol;Acc:HGNC:6883]	ENSG00000008735	1.18686	1.76681	1.22985	0.503014
MED24	HGNC:22963	mediator complex subunit 24 [Source:HGNC Symbol;Acc:HGNC:22963]	ENSG00000008838	18.612	25.5483	30.3556	29.3625
RHOBTB2	HGNC:18756	Rho related BTB domain containing 2 [Source:HGNC Symbol;Acc:HGNC:18756]	ENSG00000008853	2.22317	3.74793	9.15124	1.83543
HEATR5B	HGNC:29273	HEAT repeat containing 5B [Source:HGNC Symbol;Acc:HGNC:29273]	ENSG00000008869	3.46348	7.09791	6.69728	1.59307
SEC62	HGNC:11846	SEC62 homolog, preprotein translocation factor [Source:HGNC Symbol;Acc:HGNC:11846]	ENSG00000008952	13.3439	16.7748	21.8664	10.536
RPS20	HGNC:10405	ribosomal protein S20 [Source:HGNC Symbol;Acc:HGNC:10405]	ENSG00000008988	112.991	128.381	117.257	124.085
CSDE1	HGNC:29905	cold shock domain containing E1 [Source:HGNC Symbol;Acc:HGNC:29905]	ENSG00000009307	22.3266	48.0866	87.171	59.6406
UBE3C	HGNC:16803	ubiquitin protein ligase E3C [Source:HGNC Symbol;Acc:HGNC:16803]	ENSG00000009335	7.66919	13.8069	25.2208	18.2793
REV3L	HGNC:9968	REV3 like, DNA directed polymerase zeta catalytic subunit [Source:HGNC Symbol;Acc:HGNC:9968]	ENSG00000009413	11.5901	16.0526	9.49672	9.66716
TENM1	HGNC:8117	teneurin transmembrane protein 1 [Source:HGNC Symbol;Acc:HGNC:8117]	ENSG00000009694	0.0508878	0.241506	0.630555	0.569251
PAX7	HGNC:8621	paired box 7 [Source:HGNC Symbol;Acc:HGNC:8621]	ENSG00000009709	0.0293732	0.0785859	1.23521	0.0339768
MASP2	HGNC:6902	mannan binding lectin serine peptidase 2 [Source:HGNC Symbol;Acc:HGNC:6902]	ENSG00000009724	0.615994	2.34841	3.07577	1.31506
IYD	HGNC:21071	iodotyrosine deiodinase [Source:HGNC Symbol;Acc:HGNC:21071]	ENSG00000009765	0.332414	1.29103	2.76083	0.212324
FAM76A	HGNC:28530	family with sequence similarity 76 member A [Source:HGNC Symbol;Acc:HGNC:28530]	ENSG00000009780	2.54383	5.39315	8.17901	3.16619
TRAF3IP3	HGNC:30766	TRAF3 interacting protein 3 [Source:HGNC Symbol;Acc:HGNC:30766]	ENSG00000009790	5.04955	7.08775	17.1228	1.11412
POMT2	HGNC:19743	protein O-mannosyltransferase 2 [Source:HGNC Symbol;Acc:HGNC:19743]	ENSG00000009830	66.9175	52.0115	14.2467	16.1608
VTA1	HGNC:20954	vesicle trafficking 1 [Source:HGNC Symbol;Acc:HGNC:20954]	ENSG00000009844	2.65226	3.6134	3.97685	2.19602
MLXIPL	HGNC:12744	MLX interacting protein like [Source:HGNC Symbol;Acc:HGNC:12744]	ENSG00000009950	3.90174	5.28152	6.99305	3.04001
BAZ1B	HGNC:961	bromodomain adjacent to zinc finger domain 1B [Source:HGNC Symbol;Acc:HGNC:961]	ENSG00000009954	11.0247	14.2327	18.8085	15.4808
RANBP9	HGNC:13727	RAN binding protein 9 [Source:HGNC Symbol;Acc:HGNC:13727]	ENSG00000010017	3.96427	5.57281	7.51829	6.89862
ETV7	HGNC:18160	ETS variant transcription factor 7 [Source:HGNC Symbol;Acc:HGNC:18160]	ENSG00000010030	2.65801	3.0798	3.07362	0.0924808
SPRTN	HGNC:25356	SprT-like N-terminal domain [Source:HGNC Symbol;Acc:HGNC:25356]	ENSG00000010072	2.32264	4.70989	4.40711	5.34288
EEF1AKNMT	HGNC:24248	eEF1A lysine and N-terminal methyltransferase [Source:HGNC Symbol;Acc:HGNC:24248]	ENSG00000010165	7.947	9.2522	6.77736	8.38236
DYRK4	HGNC:3095	dual specificity tyrosine phosphorylation regulated kinase 4 [Source:HGNC Symbol;Acc:HGNC:3095]	ENSG00000010219	4.80053	10.7945	11.029	4.83739
ZNF207	HGNC:12998	zinc finger protein 207 [Source:HGNC Symbol;Acc:HGNC:12998]	ENSG00000010244	31.385	38.8711	26.0216	28.151
UQCRC1	HGNC:12585	ubiquinol-cytochrome c reductase core protein 1 [Source:HGNC Symbol;Acc:HGNC:12585]	ENSG00000010256	5.68055	12.1328	17.9601	20.1112
STARD3NL	HGNC:19169	STARD3 N-terminal like [Source:HGNC Symbol;Acc:HGNC:19169]	ENSG00000010270	4.16192	9.51546	18.4142	3.15728
CD9	HGNC:1709	CD9 molecule [Source:HGNC Symbol;Acc:HGNC:1709]	ENSG00000010278	4.44106	9.43792	47.6598	6.44156
HHATL	HGNC:13242	hedgehog acyltransferase like [Source:HGNC Symbol;Acc:HGNC:13242]	ENSG00000010282	0.220048	0.964855	4.44898	0.733864
NCAPD2	HGNC:24305	non-SMC condensin I complex subunit D2 [Source:HGNC Symbol;Acc:HGNC:24305]	ENSG00000010292	12.6619	9.52747	15.5658	26.2424
IFFO1	HGNC:24970	intermediate filament family orphan 1 [Source:HGNC Symbol;Acc:HGNC:24970]	ENSG00000010295	0.864015	5.2075	7.08298	1.41171
GIPR	HGNC:4271	gastric inhibitory polypeptide receptor [Source:HGNC Symbol;Acc:HGNC:4271]	ENSG00000010310	6.18555	8.22059	11.8284	3.75352
PHF7	HGNC:18458	PHD finger protein 7 [Source:HGNC Symbol;Acc:HGNC:18458]	ENSG00000010318	1.09677	3.83572	6.51472	1.82248
SEMA3G	HGNC:30400	semaphorin 3G [Source:HGNC Symbol;Acc:HGNC:30400]	ENSG00000010319	0.0868485	1.12366	1.78981	0.820404
NISCH	HGNC:18006	nischarin [Source:HGNC Symbol;Acc:HGNC:18006]	ENSG00000010322	11.4746	22.8259	29.2738	34.8576
STAB1	HGNC:18628	stabilin 1 [Source:HGNC Symbol;Acc:HGNC:18628]	ENSG00000010327	1.01824	13.0643	15.979	3.75061
FUZ	HGNC:26219	fuzzy planar cell polarity protein [Source:HGNC Symbol;Acc:HGNC:26219]	ENSG00000010361	3.92284	4.8533	9.23375	8.04845
SLC6A13	HGNC:11046	solute carrier family 6 member 13 [Source:HGNC Symbol;Acc:HGNC:11046]	ENSG00000010379	0.128607	1.11544	5.40721	1.18408
IDS	HGNC:5389	iduronate 2-sulfatase [Source:HGNC Symbol;Acc:HGNC:5389]	ENSG00000010404	17.5741	26.7747	13.0451	4.76778
PRSS3	HGNC:9486	serine protease 3 [Source:HGNC Symbol;Acc:HGNC:9486]	ENSG00000010438	0.263941	1.28864	5.81892	0.112423
ZNF200	HGNC:12993	zinc finger protein 200 [Source:HGNC Symbol;Acc:HGNC:12993]	ENSG00000010539	1.1442	2.16753	6.49956	2.0474
CD4	HGNC:1678	CD4 molecule [Source:HGNC Symbol;Acc:HGNC:1678]	ENSG00000010610	1.83602	6.63083	19.8918	2.44085
LRRC23	HGNC:19138	leucine rich repeat containing 23 [Source:HGNC Symbol;Acc:HGNC:19138]	ENSG00000010626	1.53145	2.75063	7.55323	3.13896
BTK	HGNC:1133	Bruton tyrosine kinase [Source:HGNC Symbol;Acc:HGNC:1133]	ENSG00000010671	1.42632	3.60286	8.44086	0.70406
HFE	HGNC:4886	homeostatic iron regulator [Source:HGNC Symbol;Acc:HGNC:4886]	ENSG00000010704	0.710536	1.4829	3.21025	0.704264
SCMH1	HGNC:19003	Scm polycomb group protein homolog 1 [Source:HGNC Symbol;Acc:HGNC:19003]	ENSG00000010803	22.7934	23.6924	14.6748	10.6355
FYN	HGNC:4037	FYN proto-oncogene, Src family tyrosine kinase [Source:HGNC Symbol;Acc:HGNC:4037]	ENSG00000010810	37.7722	47.1476	35.8372	48.1062
HIVEP2	HGNC:4921	HIVEP zinc finger 2 [Source:HGNC Symbol;Acc:HGNC:4921]	ENSG00000010818	4.17734	5.39973	16.5014	6.75344
FMO1	HGNC:3769	flavin containing dimethylaniline monoxygenase 1 [Source:HGNC Symbol;Acc:HGNC:3769]	ENSG00000010932	0.106851	0.412828	4.38361	0.203543
ELOA	HGNC:11620	elongin A [Source:HGNC Symbol;Acc:HGNC:11620]	ENSG00000011007	7.13512	9.39583	11.9363	9.70166
LYPLA2	HGNC:6738	lysophospholipase 2 [Source:HGNC Symbol;Acc:HGNC:6738]	ENSG00000011009	6.83225	8.13995	11.2413	8.11646
CLCN6	HGNC:2024	chloride voltage-gated channel 6 [Source:HGNC Symbol;Acc:HGNC:2024]	ENSG00000011021	7.5048	6.67931	14.3205	9.01429
MRC2	HGNC:16875	mannose receptor C type 2 [Source:HGNC Symbol;Acc:HGNC:16875]	ENSG00000011028	2.37412	10.9351	19.2878	4.1124
NME1-NME2	HGNC:33531	NME1-NME2 readthrough [Source:HGNC Symbol;Acc:HGNC:33531]	ENSG00000011052	0.920979	0	0	2.34118
SLC6A7	HGNC:11054	solute carrier family 6 member 7 [Source:HGNC Symbol;Acc:HGNC:11054]	ENSG00000011083	0	0.137067	3.66236	0.0463164
TSPAN9	HGNC:21640	tetraspanin 9 [Source:HGNC Symbol;Acc:HGNC:21640]	ENSG00000011105	2.05831	5.75027	10.0728	3.97999
BTBD7	HGNC:18269	BTB domain containing 7 [Source:HGNC Symbol;Acc:HGNC:18269]	ENSG00000011114	10.3765	12.3369	10.8486	14.8425
APBA3	HGNC:580	amyloid beta precursor protein binding family A member 3 [Source:HGNC Symbol;Acc:HGNC:580]	ENSG00000011132	4.99194	5.44408	5.73143	7.22012
MKS1	HGNC:7121	MKS transition zone complex subunit 1 [Source:HGNC Symbol;Acc:HGNC:7121]	ENSG00000011143	4.42271	7.39226	6.86931	10.2808
ABHD5	HGNC:21396	abhydrolase domain containing 5, lysophosphatidic acid acyltransferase [Source:HGNC Symbol;Acc:HGNC:21396]	ENSG00000011198	2.20804	2.69777	6.88645	2.27667
ANOS1	HGNC:6211	anosmin 1 [Source:HGNC Symbol;Acc:HGNC:6211]	ENSG00000011201	3.33307	4.43832	3.20098	0.199488
AKAP8L	HGNC:29857	A-kinase anchoring protein 8 like [Source:HGNC Symbol;Acc:HGNC:29857]	ENSG00000011243	24.8577	33.8582	26.5987	39.2885
MBTD1	HGNC:19866	mbt domain containing 1 [Source:HGNC Symbol;Acc:HGNC:19866]	ENSG00000011258	3.46847	6.1987	5.76838	6.82465
UTP18	HGNC:24274	UTP18 small subunit processome component [Source:HGNC Symbol;Acc:HGNC:24274]	ENSG00000011260	2.95661	6.25712	5.88188	6.01665
RNF216	HGNC:21698	ring finger protein 216 [Source:HGNC Symbol;Acc:HGNC:21698]	ENSG00000011275	7.73264	9.68284	20.755	13.7072
TTC19	HGNC:26006	tetratricopeptide repeat domain 19 [Source:HGNC Symbol;Acc:HGNC:26006]	ENSG00000011295	8.2074	14.9502	10.7447	8.97317
PTBP1	HGNC:9583	polypyrimidine tract binding protein 1 [Source:HGNC Symbol;Acc:HGNC:9583]	ENSG00000011304	27.1428	26.4707	31.5457	26.5217
DPF1	HGNC:20225	double PHD fingers 1 [Source:HGNC Symbol;Acc:HGNC:20225]	ENSG00000011332	3.76562	4.13148	5.51452	1.92486
SYT7	HGNC:11514	synaptotagmin 7 [Source:HGNC Symbol;Acc:HGNC:11514]	ENSG00000011347	17.8875	21.4564	3.74283	2.43735
LARS2	HGNC:17095	leucyl-tRNA synthetase 2, mitochondrial [Source:HGNC Symbol;Acc:HGNC:17095]	ENSG00000011376	2.50003	4.19473	4.69257	4.45153
PIK3C2A	HGNC:8971	phosphatidylinositol-4-phosphate 3-kinase catalytic subunit type 2 alpha [Source:HGNC Symbol;Acc:HGNC:8971]	ENSG00000011405	18.9438	22.3737	14.401	13.0777
PLAUR	HGNC:9053	plasminogen activator, urokinase receptor [Source:HGNC Symbol;Acc:HGNC:9053]	ENSG00000011422	7.61914	11.4733	36.0234	9.99698
ANLN	HGNC:14082	anillin actin binding protein [Source:HGNC Symbol;Acc:HGNC:14082]	ENSG00000011426	5.99234	6.89979	25.492	12.5612
WIZ	HGNC:30917	WIZ zinc finger [Source:HGNC Symbol;Acc:HGNC:30917]	ENSG00000011451	3.2957	5.15799	8.16746	7.16484
RABGAP1	HGNC:17155	RAB GTPase activating protein 1 [Source:HGNC Symbol;Acc:HGNC:17155]	ENSG00000011454	8.5887	19.3209	14.8327	13.0778
DCN	HGNC:2705	decorin [Source:HGNC Symbol;Acc:HGNC:2705]	ENSG00000011465	1.67624	42.7975	85.8533	4.14853
QPCTL	HGNC:25952	glutaminyl-peptide cyclotransferase like [Source:HGNC Symbol;Acc:HGNC:25952]	ENSG00000011478	1.95379	3.25785	4.61984	2.49074
PPP5C	HGNC:9322	protein phosphatase 5 catalytic subunit [Source:HGNC Symbol;Acc:HGNC:9322]	ENSG00000011485	15.0299	18.7797	21.8034	28.2362
CEP68	HGNC:29076	centrosomal protein 68 [Source:HGNC Symbol;Acc:HGNC:29076]	ENSG00000011523	3.07411	5.25409	4.72651	3.60913
MAP4K3	HGNC:6865	mitogen-activated protein kinase kinase kinase kinase 3 [Source:HGNC Symbol;Acc:HGNC:6865]	ENSG00000011566	13.7062	11.7981	12.0338	14.3621
ZBTB32	HGNC:16763	zinc finger and BTB domain containing 32 [Source:HGNC Symbol;Acc:HGNC:16763]	ENSG00000011590	2.23384	2.43252	7.27822	0.46585
TYROBP	HGNC:12449	transmembrane immune signaling adaptor TYROBP [Source:HGNC Symbol;Acc:HGNC:12449]	ENSG00000011600	7.7102	22.2327	51.8613	2.27045
TMEM159	HGNC:30136	transmembrane protein 159 [Source:HGNC Symbol;Acc:HGNC:30136]	ENSG00000011638	1.54262	4.71298	10.6432	2.2335
GABRA3	HGNC:4077	gamma-aminobutyric acid type A receptor subunit alpha3 [Source:HGNC Symbol;Acc:HGNC:4077]	ENSG00000011677	0	0.480458	1.40599	0.612757
BRCA1	HGNC:1100	BRCA1 DNA repair associated [Source:HGNC Symbol;Acc:HGNC:1100]	ENSG00000012048	18.0445	19.9389	14.9598	9.41158
ERCC1	HGNC:3433	ERCC excision repair 1, endonuclease non-catalytic subunit [Source:HGNC Symbol;Acc:HGNC:3433]	ENSG00000012061	5.92046	12.0161	21.8119	16.5468
CD22	HGNC:1643	CD22 molecule [Source:HGNC Symbol;Acc:HGNC:1643]	ENSG00000012124	3.76467	5.42344	16.7591	0.874901
SEMA3B	HGNC:10724	semaphorin 3B [Source:HGNC Symbol;Acc:HGNC:10724]	ENSG00000012171	1.18604	2.61208	5.72553	1.59241
MBTPS2	HGNC:15455	membrane bound transcription factor peptidase, site 2 [Source:HGNC Symbol;Acc:HGNC:15455]	ENSG00000012174	1.77214	2.32365	2.93579	0.724821
PRICKLE3	HGNC:6645	prickle planar cell polarity protein 3 [Source:HGNC Symbol;Acc:HGNC:6645]	ENSG00000012211	7.01272	5.40481	4.91768	4.77368
LTF	HGNC:6720	lactotransferrin [Source:HGNC Symbol;Acc:HGNC:6720]	ENSG00000012223	0.241543	0.934949	14.8999	0.0799579
EXTL3	HGNC:3518	exostosin like glycosyltransferase 3 [Source:HGNC Symbol;Acc:HGNC:3518]	ENSG00000012232	5.05641	10.9315	12.7434	4.10047
NR1H4	HGNC:7967	nuclear receptor subfamily 1 group H member 4 [Source:HGNC Symbol;Acc:HGNC:7967]	ENSG00000012504	0	0.284575	2.42358	0.441582
ELOVL5	HGNC:21308	ELOVL fatty acid elongase 5 [Source:HGNC Symbol;Acc:HGNC:21308]	ENSG00000012660	6.42396	16.951	22.9639	17.9711
ALOX5	HGNC:435	arachidonate 5-lipoxygenase [Source:HGNC Symbol;Acc:HGNC:435]	ENSG00000012779	2.54502	5.08838	17.4884	2.04129
KDM5D	HGNC:11115	lysine demethylase 5D [Source:HGNC Symbol;Acc:HGNC:11115]	ENSG00000012817	0.43158	0.737589	1.2153	0.237409
CALCOCO1	HGNC:29306	calcium binding and coiled-coil domain 1 [Source:HGNC Symbol;Acc:HGNC:29306]	ENSG00000012822	12.1491	22.1576	26.3674	14.7777
UBR7	HGNC:20344	ubiquitin protein ligase E3 component n-recognin 7 [Source:HGNC Symbol;Acc:HGNC:20344]	ENSG00000012963	10.5201	6.40608	7.44008	10.0893
MAP4K5	HGNC:6867	mitogen-activated protein kinase kinase kinase kinase 5 [Source:HGNC Symbol;Acc:HGNC:6867]	ENSG00000012983	20.049	16.2378	23.9601	13.7778
EHD3	HGNC:3244	EH domain containing 3 [Source:HGNC Symbol;Acc:HGNC:3244]	ENSG00000013016	0.640341	1.39683	2.3064	0.929628
PSMC4	HGNC:9551	proteasome 26S subunit, ATPase 4 [Source:HGNC Symbol;Acc:HGNC:9551]	ENSG00000013275	9.58156	11.3841	14.6494	13.5703
MAN2B2	HGNC:29623	mannosidase alpha class 2B member 2 [Source:HGNC Symbol;Acc:HGNC:29623]	ENSG00000013288	3.10192	5.83713	4.88215	1.75427
SLC7A14	HGNC:29326	solute carrier family 7 member 14 [Source:HGNC Symbol;Acc:HGNC:29326]	ENSG00000013293	1.3493	4.58994	6.26023	2.50425
CLDN11	HGNC:8514	claudin 11 [Source:HGNC Symbol;Acc:HGNC:8514]	ENSG00000013297	0.822755	3.7614	3.45495	1.96652
SLC25A39	HGNC:24279	solute carrier family 25 member 39 [Source:HGNC Symbol;Acc:HGNC:24279]	ENSG00000013306	21.2308	17.541	12.0916	18.4564
MVP	HGNC:7531	major vault protein [Source:HGNC Symbol;Acc:HGNC:7531]	ENSG00000013364	3.71378	15.7798	42.4136	6.591
NUB1	HGNC:17623	negative regulator of ubiquitin like proteins 1 [Source:HGNC Symbol;Acc:HGNC:17623]	ENSG00000013374	11.6588	14.5957	23.2025	6.7692
PGM3	HGNC:8907	phosphoglucomutase 3 [Source:HGNC Symbol;Acc:HGNC:8907]	ENSG00000013375	9.82377	16.6352	18.3046	3.55567
RWDD2A	HGNC:21385	RWD domain containing 2A [Source:HGNC Symbol;Acc:HGNC:21385]	ENSG00000013392	0.3852	0.749725	0.794959	0.242525
CLK1	HGNC:2068	CDC like kinase 1 [Source:HGNC Symbol;Acc:HGNC:2068]	ENSG00000013441	29.3086	26.88	21.4658	20.906
POLR3B	HGNC:30348	RNA polymerase III subunit B [Source:HGNC Symbol;Acc:HGNC:30348]	ENSG00000013503	0.690705	3.10725	2.20925	2.77788
ANGEL1	HGNC:19961	angel homolog 1 [Source:HGNC Symbol;Acc:HGNC:19961]	ENSG00000013523	33.5497	32.3527	6.2309	8.379
RNF14	HGNC:10058	ring finger protein 14 [Source:HGNC Symbol;Acc:HGNC:10058]	ENSG00000013561	2.4965	7.35687	8.9051	2.10643
DNASE1L1	HGNC:2957	deoxyribonuclease 1 like 1 [Source:HGNC Symbol;Acc:HGNC:2957]	ENSG00000013563	3.94111	6.32429	5.57784	2.61156
DDX11	HGNC:2736	DEAD/H-box helicase 11 [Source:HGNC Symbol;Acc:HGNC:2736]	ENSG00000013573	48.6633	28.9873	37.8277	91.968
HEBP1	HGNC:17176	heme binding protein 1 [Source:HGNC Symbol;Acc:HGNC:17176]	ENSG00000013583	2.40824	7.1337	9.20871	3.91647
GPRC5A	HGNC:9836	G protein-coupled receptor class C group 5 member A [Source:HGNC Symbol;Acc:HGNC:9836]	ENSG00000013588	4.01863	3.10813	15.1753	1.12356
MAMLD1	HGNC:2568	mastermind like domain containing 1 [Source:HGNC Symbol;Acc:HGNC:2568]	ENSG00000013619	2.01988	2.95345	3.7999	0.924686
CD6	HGNC:1691	CD6 molecule [Source:HGNC Symbol;Acc:HGNC:1691]	ENSG00000013725	5.45862	9.23523	15.2496	2.47867
TACC3	HGNC:11524	transforming acidic coiled-coil containing protein 3 [Source:HGNC Symbol;Acc:HGNC:11524]	ENSG00000013810	21.4433	16.2078	17.6602	25.2532
UFL1	HGNC:23039	UFM1 specific ligase 1 [Source:HGNC Symbol;Acc:HGNC:23039]	ENSG00000014123	1.28412	4.15127	5.51724	2.32841
POLA2	HGNC:30073	DNA polymerase alpha 2, accessory subunit [Source:HGNC Symbol;Acc:HGNC:30073]	ENSG00000014138	10.0947	9.85344	7.88842	5.78345
ZC3H3	HGNC:28972	zinc finger CCCH-type containing 3 [Source:HGNC Symbol;Acc:HGNC:28972]	ENSG00000014164	3.22793	3.45761	3.41964	2.84298
CAPN1	HGNC:1476	calpain 1 [Source:HGNC Symbol;Acc:HGNC:1476]	ENSG00000014216	21.0883	20.1241	43.8446	4.63987
ACP3	HGNC:125	acid phosphatase 3 [Source:HGNC Symbol;Acc:HGNC:125]	ENSG00000014257	0.430348	0.985667	5.20895	0.490728
MDH1	HGNC:6970	malate dehydrogenase 1 [Source:HGNC Symbol;Acc:HGNC:6970]	ENSG00000014641	9.86849	20.3826	17.6075	9.13372
SLC30A9	HGNC:1329	solute carrier family 30 member 9 [Source:HGNC Symbol;Acc:HGNC:1329]	ENSG00000014824	6.35098	9.91311	8.665	7.31264
MTMR11	HGNC:24307	myotubularin related protein 11 [Source:HGNC Symbol;Acc:HGNC:24307]	ENSG00000014914	0.512821	1.69623	9.43541	2.3727
COX15	HGNC:2263	cytochrome c oxidase assembly homolog COX15 [Source:HGNC Symbol;Acc:HGNC:2263]	ENSG00000014919	2.46675	7.10046	6.15356	3.79337
CCDC88C	HGNC:19967	coiled-coil domain containing 88C [Source:HGNC Symbol;Acc:HGNC:19967]	ENSG00000015133	21.6989	24.5021	24.3362	28.0744
YAF2	HGNC:17363	YY1 associated factor 2 [Source:HGNC Symbol;Acc:HGNC:17363]	ENSG00000015153	12.9806	11.5041	13.899	12.6558
ZMYND11	HGNC:16966	zinc finger MYND-type containing 11 [Source:HGNC Symbol;Acc:HGNC:16966]	ENSG00000015171	4.44337	5.37918	15.4305	7.38548
WAS	HGNC:12731	WASP actin nucleation promoting factor [Source:HGNC Symbol;Acc:HGNC:12731]	ENSG00000015285	3.16029	4.04261	7.94936	1.67451
DPEP1	HGNC:3002	dipeptidase 1 [Source:HGNC Symbol;Acc:HGNC:3002]	ENSG00000015413	0.0603411	0.568029	2.87051	0.358014
BID	HGNC:1050	BH3 interacting domain death agonist [Source:HGNC Symbol;Acc:HGNC:1050]	ENSG00000015475	3.1161	3.49273	11.2801	2.99644
MATR3	HGNC:6912	matrin 3 [Source:HGNC Symbol;Acc:HGNC:6912]	ENSG00000015479	24.3352	35.8641	31.0462	33.1936
NPC1L1	HGNC:7898	NPC1 like intracellular cholesterol transporter 1 [Source:HGNC Symbol;Acc:HGNC:7898]	ENSG00000015520	0.0774479	0.247277	1.48348	0.846316
XYLT2	HGNC:15517	xylosyltransferase 2 [Source:HGNC Symbol;Acc:HGNC:15517]	ENSG00000015532	6.32424	8.94182	9.58983	5.1633
RGPD5	HGNC:32418	RANBP2 like and GRIP domain containing 5 [Source:HGNC Symbol;Acc:HGNC:32418]	ENSG00000015568	19.8641	27.157	42.3628	9.61644
STMN4	HGNC:16078	stathmin 4 [Source:HGNC Symbol;Acc:HGNC:16078]	ENSG00000015592	0.405899	0.578795	3.38579	0.341417
NUDCD3	HGNC:22208	NudC domain containing 3 [Source:HGNC Symbol;Acc:HGNC:22208]	ENSG00000015676	11.7213	18.6962	29.1241	24.4353
ISL1	HGNC:6132	ISL LIM homeobox 1 [Source:HGNC Symbol;Acc:HGNC:6132]	ENSG00000016082	0.191709	0.332236	1.37734	0
CHDH	HGNC:24288	choline dehydrogenase [Source:HGNC Symbol;Acc:HGNC:24288]	ENSG00000016391	1.95475	1.51772	1.25109	1.11301
IL20RA	HGNC:6003	interleukin 20 receptor subunit alpha [Source:HGNC Symbol;Acc:HGNC:6003]	ENSG00000016402	0	0.105069	1.36682	0.512275
CLCA1	HGNC:2015	chloride channel accessory 1 [Source:HGNC Symbol;Acc:HGNC:2015]	ENSG00000016490	0	0	0.819707	0.0926632
CLCA4	HGNC:2018	chloride channel accessory 4 [Source:HGNC Symbol;Acc:HGNC:2018]	ENSG00000016602	0	0.0221819	1.07763	0
GLT8D1	HGNC:24870	glycosyltransferase 8 domain containing 1 [Source:HGNC Symbol;Acc:HGNC:24870]	ENSG00000016864	4.75066	9.72756	14.0804	11.5596
ATP2C1	HGNC:13211	ATPase secretory pathway Ca2+ transporting 1 [Source:HGNC Symbol;Acc:HGNC:13211]	ENSG00000017260	22.1287	32.1488	21.0376	15.4318
IGF1	HGNC:5464	insulin like growth factor 1 [Source:HGNC Symbol;Acc:HGNC:5464]	ENSG00000017427	0.311479	5.27289	3.88221	1.11636
SLC38A5	HGNC:18070	solute carrier family 38 member 5 [Source:HGNC Symbol;Acc:HGNC:18070]	ENSG00000017483	1.85183	36.816	9.45293	29.8503
RALBP1	HGNC:9841	ralA binding protein 1 [Source:HGNC Symbol;Acc:HGNC:9841]	ENSG00000017797	7.12575	10.3092	12.1442	13.9136
RUFY3	HGNC:30285	RUN and FYVE domain containing 3 [Source:HGNC Symbol;Acc:HGNC:30285]	ENSG00000018189	7.44993	14.0231	23.0698	18.606
CNTN1	HGNC:2171	contactin 1 [Source:HGNC Symbol;Acc:HGNC:2171]	ENSG00000018236	1.67204	2.9553	3.20207	1.65958
SLC11A1	HGNC:10907	solute carrier family 11 member 1 [Source:HGNC Symbol;Acc:HGNC:10907]	ENSG00000018280	8.14096	6.56561	20.7186	2.66264
WWTR1	HGNC:24042	WW domain containing transcription regulator 1 [Source:HGNC Symbol;Acc:HGNC:24042]	ENSG00000018408	2.88949	6.27023	23.5168	8.70881
AGPS	HGNC:327	alkylglycerone phosphate synthase [Source:HGNC Symbol;Acc:HGNC:327]	ENSG00000018510	7.6978	7.20132	9.89537	9.50251
ZNF806	HGNC:33228	zinc finger protein 806 [Source:HGNC Symbol;Acc:HGNC:33228]	ENSG00000018607	0	0	0.478851	0.0324425
CXorf56	HGNC:26239	chromosome X open reading frame 56 [Source:HGNC Symbol;Acc:HGNC:26239]	ENSG00000018610	3.34841	10.0277	9.31077	5.55364
ATP1A2	HGNC:800	ATPase Na+/K+ transporting subunit alpha 2 [Source:HGNC Symbol;Acc:HGNC:800]	ENSG00000018625	0.0450198	1.29112	5.52212	3.85989
TTC27	HGNC:25986	tetratricopeptide repeat domain 27 [Source:HGNC Symbol;Acc:HGNC:25986]	ENSG00000018699	2.75951	3.76047	3.43008	3.16486
ZNF582	HGNC:26421	zinc finger protein 582 [Source:HGNC Symbol;Acc:HGNC:26421]	ENSG00000018869	0	0.565134	2.31317	0.718378
VSIG2	HGNC:17149	V-set and immunoglobulin domain containing 2 [Source:HGNC Symbol;Acc:HGNC:17149]	ENSG00000019102	0.709662	1.1771	2.7718	1.0183
PHLDB1	HGNC:23697	pleckstrin homology like domain family B member 1 [Source:HGNC Symbol;Acc:HGNC:23697]	ENSG00000019144	19.7299	41.8847	55.0049	18.5405
MARCO	HGNC:6895	macrophage receptor with collagenous structure [Source:HGNC Symbol;Acc:HGNC:6895]	ENSG00000019169	0.437571	1.23519	6.8684	0.0936695
CYP24A1	HGNC:2602	cytochrome P450 family 24 subfamily A member 1 [Source:HGNC Symbol;Acc:HGNC:2602]	ENSG00000019186	0.0397709	0.436123	3.6961	0.0762501
PRDM11	HGNC:13996	PR/SET domain 11 [Source:HGNC Symbol;Acc:HGNC:13996]	ENSG00000019485	2.25176	4.00865	5.25055	1.64071
SYT13	HGNC:14962	synaptotagmin 13 [Source:HGNC Symbol;Acc:HGNC:14962]	ENSG00000019505	1.16415	1.28748	0.653435	2.00766
SNAI2	HGNC:11094	snail family transcriptional repressor 2 [Source:HGNC Symbol;Acc:HGNC:11094]	ENSG00000019549	0.125424	3.61514	10.759	1.08404
CD74	HGNC:1697	CD74 molecule [Source:HGNC Symbol;Acc:HGNC:1697]	ENSG00000019582	27.3033	176.976	432.246	16.029
HGF	HGNC:4893	hepatocyte growth factor [Source:HGNC Symbol;Acc:HGNC:4893]	ENSG00000019991	0.449068	1.3553	3.43946	0.272116
ZRANB1	HGNC:18224	zinc finger RANBP2-type containing 1 [Source:HGNC Symbol;Acc:HGNC:18224]	ENSG00000019995	2.55449	4.08143	4.85538	3.0418
NCDN	HGNC:17597	neurochondrin [Source:HGNC Symbol;Acc:HGNC:17597]	ENSG00000020129	4.02959	6.55625	5.26001	5.76329
ADGRA2	HGNC:17849	adhesion G protein-coupled receptor A2 [Source:HGNC Symbol;Acc:HGNC:17849]	ENSG00000020181	0.704685	4.70477	8.91864	1.15575
CCT8L1P	HGNC:32153	chaperonin containing TCP1 subunit 8 like 1, pseudogene [Source:HGNC Symbol;Acc:HGNC:32153]	ENSG00000020219	0.0404953	0.177323	1.73071	0.0345509
ZFP64	HGNC:15940	ZFP64 zinc finger protein [Source:HGNC Symbol;Acc:HGNC:15940]	ENSG00000020256	1.82397	5.01797	11.8318	4.67761
MNAT1	HGNC:7181	MNAT1 component of CDK activating kinase [Source:HGNC Symbol;Acc:HGNC:7181]	ENSG00000020426	7.29051	5.70167	9.57802	7.31054
SAMD4A	HGNC:23023	sterile alpha motif domain containing 4A [Source:HGNC Symbol;Acc:HGNC:23023]	ENSG00000020577	32.3088	28.5603	14.0067	2.47055
RUNX3	HGNC:10473	RUNX family transcription factor 3 [Source:HGNC Symbol;Acc:HGNC:10473]	ENSG00000020633	3.81013	3.68347	2.66825	0.387696
MRE11	HGNC:7230	MRE11 homolog, double strand break repair nuclease [Source:HGNC Symbol;Acc:HGNC:7230]	ENSG00000020922	9.33727	11.3128	10.8486	9.44205
PLEKHB1	HGNC:19079	pleckstrin homology domain containing B1 [Source:HGNC Symbol;Acc:HGNC:19079]	ENSG00000021300	2.98269	3.30792	8.06548	1.88072
SERPINB1	HGNC:3311	serpin family B member 1 [Source:HGNC Symbol;Acc:HGNC:3311]	ENSG00000021355	5.49179	7.24479	19.9193	3.41664
CYP3A43	HGNC:17450	cytochrome P450 family 3 subfamily A member 43 [Source:HGNC Symbol;Acc:HGNC:17450]	ENSG00000021461	0.290092	1.11334	2.02406	1.18254
SLC7A9	HGNC:11067	solute carrier family 7 member 9 [Source:HGNC Symbol;Acc:HGNC:11067]	ENSG00000021488	0.232227	0.496518	2.13104	0.270913
SPAST	HGNC:11233	spastin [Source:HGNC Symbol;Acc:HGNC:11233]	ENSG00000021574	4.03076	6.5222	9.98993	3.37649
NRXN3	HGNC:8010	neurexin 3 [Source:HGNC Symbol;Acc:HGNC:8010]	ENSG00000021645	15.7418	14.9021	6.18451	6.39033
OSBPL5	HGNC:16392	oxysterol binding protein like 5 [Source:HGNC Symbol;Acc:HGNC:16392]	ENSG00000021762	7.84789	9.21057	22.9502	13.4936
AQR	HGNC:29513	aquarius intron-binding spliceosomal factor [Source:HGNC Symbol;Acc:HGNC:29513]	ENSG00000021776	2.33729	5.30433	7.08474	3.93375
CPS1	HGNC:2323	carbamoyl-phosphate synthase 1 [Source:HGNC Symbol;Acc:HGNC:2323]	ENSG00000021826	0.12448	2.47684	4.13838	0.513837
C8B	HGNC:1353	complement C8 beta chain [Source:HGNC Symbol;Acc:HGNC:1353]	ENSG00000021852	0	0.107445	3.21248	0
FHL1	HGNC:3702	four and a half LIM domains 1 [Source:HGNC Symbol;Acc:HGNC:3702]	ENSG00000022267	1.93162	10.5394	11.1292	17.9549
RTF2	HGNC:15890	replication termination factor 2 [Source:HGNC Symbol;Acc:HGNC:15890]	ENSG00000022277	3.2782	8.09319	13.1224	10.1745
GABRA1	HGNC:4075	gamma-aminobutyric acid type A receptor subunit alpha1 [Source:HGNC Symbol;Acc:HGNC:4075]	ENSG00000022355	0.80765	0.983719	2.08373	1.54948
NLRP2	HGNC:22948	NLR family pyrin domain containing 2 [Source:HGNC Symbol;Acc:HGNC:22948]	ENSG00000022556	4.49081	11.173	16.2073	1.72348
SLC45A4	HGNC:29196	solute carrier family 45 member 4 [Source:HGNC Symbol;Acc:HGNC:29196]	ENSG00000022567	7.29024	6.44572	6.00778	6.33582
RNF10	HGNC:10055	ring finger protein 10 [Source:HGNC Symbol;Acc:HGNC:10055]	ENSG00000022840	50.3597	60.6715	49.7149	28.4659
ZNF839	HGNC:20345	zinc finger protein 839 [Source:HGNC Symbol;Acc:HGNC:20345]	ENSG00000022976	16.5312	18.4089	5.98019	4.98456
ZDHHC6	HGNC:19160	zinc finger DHHC-type palmitoyltransferase 6 [Source:HGNC Symbol;Acc:HGNC:19160]	ENSG00000023041	3.45129	7.01015	6.25865	6.96784
GRAMD1B	HGNC:29214	GRAM domain containing 1B [Source:HGNC Symbol;Acc:HGNC:29214]	ENSG00000023171	13.421	11.7027	8.07467	3.76838
RNH1	HGNC:10074	ribonuclease/angiogenin inhibitor 1 [Source:HGNC Symbol;Acc:HGNC:10074]	ENSG00000023191	12.2632	11.8354	17.3296	10.5241
NDUFS1	HGNC:7707	NADH:ubiquinone oxidoreductase core subunit S1 [Source:HGNC Symbol;Acc:HGNC:7707]	ENSG00000023228	4.87349	10.1392	9.28927	10.1203
RB1CC1	HGNC:15574	RB1 inducible coiled-coil 1 [Source:HGNC Symbol;Acc:HGNC:15574]	ENSG00000023287	13.0731	13.0377	7.39193	6.104
ERP44	HGNC:18311	endoplasmic reticulum protein 44 [Source:HGNC Symbol;Acc:HGNC:18311]	ENSG00000023318	1.8072	3.98628	4.09816	1.84321
ALAS1	HGNC:396	5'-aminolevulinate synthase 1 [Source:HGNC Symbol;Acc:HGNC:396]	ENSG00000023330	1.79696	2.80171	10.6535	3.65777
BIRC3	HGNC:591	baculoviral IAP repeat containing 3 [Source:HGNC Symbol;Acc:HGNC:591]	ENSG00000023445	2.30801	4.63824	10.0449	0.448387
AKAP11	HGNC:369	A-kinase anchoring protein 11 [Source:HGNC Symbol;Acc:HGNC:369]	ENSG00000023516	4.22572	7.75958	5.50846	5.35702
GLRX2	HGNC:16065	glutaredoxin 2 [Source:HGNC Symbol;Acc:HGNC:16065]	ENSG00000023572	1.85402	2.03194	2.1683	0.939515
SNAPC1	HGNC:11134	small nuclear RNA activating complex polypeptide 1 [Source:HGNC Symbol;Acc:HGNC:11134]	ENSG00000023608	1.60473	2.16505	5.06811	2.79848
DERA	HGNC:24269	deoxyribose-phosphate aldolase [Source:HGNC Symbol;Acc:HGNC:24269]	ENSG00000023697	3.97738	7.22202	12.5072	4.23601
STRAP	HGNC:30796	serine/threonine kinase receptor associated protein [Source:HGNC Symbol;Acc:HGNC:30796]	ENSG00000023734	8.253	12.1525	13.2951	12.597
ABCC2	HGNC:53	ATP binding cassette subfamily C member 2 [Source:HGNC Symbol;Acc:HGNC:53]	ENSG00000023839	0.269346	3.45885	4.54195	1.22621
DEF6	HGNC:2760	DEF6 guanine nucleotide exchange factor [Source:HGNC Symbol;Acc:HGNC:2760]	ENSG00000023892	2.3842	4.85514	11.7325	2.38589
PLEKHO1	HGNC:24310	pleckstrin homology domain containing O1 [Source:HGNC Symbol;Acc:HGNC:24310]	ENSG00000023902	5.32066	15.6988	16.3125	13.8124
GCLM	HGNC:4312	glutamate-cysteine ligase modifier subunit [Source:HGNC Symbol;Acc:HGNC:4312]	ENSG00000023909	0.953845	2.69725	5.36695	1.21452
UBR2	HGNC:21289	ubiquitin protein ligase E3 component n-recognin 2 [Source:HGNC Symbol;Acc:HGNC:21289]	ENSG00000024048	3.99993	7.11505	8.8218	4.2926
EHD2	HGNC:3243	EH domain containing 2 [Source:HGNC Symbol;Acc:HGNC:3243]	ENSG00000024422	2.0733	12.8379	24.8212	2.67705
DEPDC1	HGNC:22949	DEP domain containing 1 [Source:HGNC Symbol;Acc:HGNC:22949]	ENSG00000024526	3.96572	3.28422	1.19196	2.43119
CCDC28A	HGNC:21098	coiled-coil domain containing 28A [Source:HGNC Symbol;Acc:HGNC:21098]	ENSG00000024862	1.91343	2.71644	3.88491	2.74306
RRAGD	HGNC:19903	Ras related GTP binding D [Source:HGNC Symbol;Acc:HGNC:19903]	ENSG00000025039	1.3673	4.47599	4.50353	4.53596
HSF2	HGNC:5225	heat shock transcription factor 2 [Source:HGNC Symbol;Acc:HGNC:5225]	ENSG00000025156	3.3568	1.9266	1.9817	3.88803
PHF20	HGNC:16098	PHD finger protein 20 [Source:HGNC Symbol;Acc:HGNC:16098]	ENSG00000025293	10.3709	13.3245	19.2814	16.6382
HSD17B6	HGNC:23316	hydroxysteroid 17-beta dehydrogenase 6 [Source:HGNC Symbol;Acc:HGNC:23316]	ENSG00000025423	1.22489	1.86596	3.93021	2.15358
NR1H3	HGNC:7966	nuclear receptor subfamily 1 group H member 3 [Source:HGNC Symbol;Acc:HGNC:7966]	ENSG00000025434	3.80909	8.2455	13.9009	1.93535
TYMP	HGNC:3148	thymidine phosphorylase [Source:HGNC Symbol;Acc:HGNC:3148]	ENSG00000025708	8.36395	24.9307	33.222	8.56436
NCAPH2	HGNC:25071	non-SMC condensin II complex subunit H2 [Source:HGNC Symbol;Acc:HGNC:25071]	ENSG00000025770	8.94457	7.78597	10.6429	16.2958
TOMM34	HGNC:15746	translocase of outer mitochondrial membrane 34 [Source:HGNC Symbol;Acc:HGNC:15746]	ENSG00000025772	1.93449	1.93025	3.84191	4.33943
SEC63	HGNC:21082	SEC63 homolog, protein translocation regulator [Source:HGNC Symbol;Acc:HGNC:21082]	ENSG00000025796	12.5877	24.9281	23.7607	17.737
KPNA6	HGNC:6399	karyopherin subunit alpha 6 [Source:HGNC Symbol;Acc:HGNC:6399]	ENSG00000025800	4.94045	7.41931	6.06294	5.00302
VIM	HGNC:12692	vimentin [Source:HGNC Symbol;Acc:HGNC:12692]	ENSG00000026025	45.4655	109.234	172.32	56.4942
RTEL1-TNFRSF6B	HGNC:44095	RTEL1-TNFRSF6B readthrough (NMD candidate) [Source:HGNC Symbol;Acc:HGNC:44095]	ENSG00000026036	24.5862	17.9043	4.38357	2.84377
FAS	HGNC:11920	Fas cell surface death receptor [Source:HGNC Symbol;Acc:HGNC:11920]	ENSG00000026103	1.44359	4.24328	6.78009	0.94209
RNASET2	HGNC:21686	ribonuclease T2 [Source:HGNC Symbol;Acc:HGNC:21686]	ENSG00000026297	20.6204	23.6337	16.4558	2.7346
CD44	HGNC:1681	CD44 molecule (Indian blood group) [Source:HGNC Symbol;Acc:HGNC:1681]	ENSG00000026508	83.3316	33.3048	102.583	11.2817
KCNG1	HGNC:6248	potassium voltage-gated channel modifier subfamily G member 1 [Source:HGNC Symbol;Acc:HGNC:6248]	ENSG00000026559	0.260512	2.11563	1.56151	1.05289
AGPAT4	HGNC:20885	1-acylglycerol-3-phosphate O-acyltransferase 4 [Source:HGNC Symbol;Acc:HGNC:20885]	ENSG00000026652	2.27528	7.20932	10.9128	6.73003
SLAMF7	HGNC:21394	SLAM family member 7 [Source:HGNC Symbol;Acc:HGNC:21394]	ENSG00000026751	1.68928	9.98388	8.58005	0.422772
BTN3A1	HGNC:1138	butyrophilin subfamily 3 member A1 [Source:HGNC Symbol;Acc:HGNC:1138]	ENSG00000026950	5.66508	16.5478	11.2538	2.95483
MIPEP	HGNC:7104	mitochondrial intermediate peptidase [Source:HGNC Symbol;Acc:HGNC:7104]	ENSG00000027001	2.48356	4.36676	3.61614	4.87476
PRKCH	HGNC:9403	protein kinase C eta [Source:HGNC Symbol;Acc:HGNC:9403]	ENSG00000027075	19.5048	45.8132	106.057	19.3948
INSRR	HGNC:6093	insulin receptor related receptor [Source:HGNC Symbol;Acc:HGNC:6093]	ENSG00000027644	0.0617619	0.191135	0.584291	1.58508
IFNGR1	HGNC:5439	interferon gamma receptor 1 [Source:HGNC Symbol;Acc:HGNC:5439]	ENSG00000027697	2.51451	6.43174	29.602	4.08599
B4GALT7	HGNC:930	beta-1,4-galactosyltransferase 7 [Source:HGNC Symbol;Acc:HGNC:930]	ENSG00000027847	16.3621	19.6449	11.8784	4.40975
SH2D2A	HGNC:10821	SH2 domain containing 2A [Source:HGNC Symbol;Acc:HGNC:10821]	ENSG00000027869	1.88956	2.50963	6.69644	9.31671
VRK2	HGNC:12719	VRK serine/threonine kinase 2 [Source:HGNC Symbol;Acc:HGNC:12719]	ENSG00000028116	1.81522	3.67695	6.10037	2.60412
TNFRSF1B	HGNC:11917	TNF receptor superfamily member 1B [Source:HGNC Symbol;Acc:HGNC:11917]	ENSG00000028137	1.24212	3.46334	6.76413	0.6847
VEZT	HGNC:18258	vezatin, adherens junctions transmembrane protein [Source:HGNC Symbol;Acc:HGNC:18258]	ENSG00000028203	21.1651	28.5761	22.6159	13.3172
POU2F2	HGNC:9213	POU class 2 homeobox 2 [Source:HGNC Symbol;Acc:HGNC:9213]	ENSG00000028277	2.23555	5.71999	14.5246	2.71018
BRD9	HGNC:25818	bromodomain containing 9 [Source:HGNC Symbol;Acc:HGNC:25818]	ENSG00000028310	102.495	72.184	37.7505	37.0239
SNX1	HGNC:11172	sorting nexin 1 [Source:HGNC Symbol;Acc:HGNC:11172]	ENSG00000028528	14.406	16.5098	16.2425	23.4608
TBPL1	HGNC:11589	TATA-box binding protein like 1 [Source:HGNC Symbol;Acc:HGNC:11589]	ENSG00000028839	2.26106	6.51624	5.1991	3.94921
ARNTL2	HGNC:18984	aryl hydrocarbon receptor nuclear translocator like 2 [Source:HGNC Symbol;Acc:HGNC:18984]	ENSG00000029153	1.50529	2.74062	4.2898	4.09909
BCLAF1	HGNC:16863	BCL2 associated transcription factor 1 [Source:HGNC Symbol;Acc:HGNC:16863]	ENSG00000029363	27.7612	32.1406	38.2349	34.0423
SLC39A9	HGNC:20182	solute carrier family 39 member 9 [Source:HGNC Symbol;Acc:HGNC:20182]	ENSG00000029364	11.7094	19.2185	13.5325	9.27205
ANK1	HGNC:492	ankyrin 1 [Source:HGNC Symbol;Acc:HGNC:492]	ENSG00000029534	3.27266	2.61685	3.38926	1.59515
IBSP	HGNC:5341	integrin binding sialoprotein [Source:HGNC Symbol;Acc:HGNC:5341]	ENSG00000029559	0	0.616767	1.39532	0
TFB1M	HGNC:17037	transcription factor B1, mitochondrial [Source:HGNC Symbol;Acc:HGNC:17037]	ENSG00000029639	6.51984	7.18631	10.7876	8.86453
RABEP1	HGNC:17677	rabaptin, RAB GTPase binding effector protein 1 [Source:HGNC Symbol;Acc:HGNC:17677]	ENSG00000029725	9.88125	15.7574	11.156	8.57055
HMGB3	HGNC:5004	high mobility group box 3 [Source:HGNC Symbol;Acc:HGNC:5004]	ENSG00000029993	24.0799	23.2398	23.7453	30.9496
NUP160	HGNC:18017	nucleoporin 160 [Source:HGNC Symbol;Acc:HGNC:18017]	ENSG00000030066	13.1198	16.441	15.1647	14.3685
BAK1	HGNC:949	BCL2 antagonist/killer 1 [Source:HGNC Symbol;Acc:HGNC:949]	ENSG00000030110	1.31998	2.40374	6.18263	2.63352
MUSK	HGNC:7525	muscle associated receptor tyrosine kinase [Source:HGNC Symbol;Acc:HGNC:7525]	ENSG00000030304	0.463242	1.28823	4.13337	0.440345
IKZF2	HGNC:13177	IKAROS family zinc finger 2 [Source:HGNC Symbol;Acc:HGNC:13177]	ENSG00000030419	2.22174	5.51635	7.04152	0.684191
GRN	HGNC:4601	granulin precursor [Source:HGNC Symbol;Acc:HGNC:4601]	ENSG00000030582	19.6103	31.2692	54.9483	8.05411
FAM13B	HGNC:1335	family with sequence similarity 13 member B [Source:HGNC Symbol;Acc:HGNC:1335]	ENSG00000031003	6.57476	11.3643	18.5332	8.44048
ARHGAP31	HGNC:29216	Rho GTPase activating protein 31 [Source:HGNC Symbol;Acc:HGNC:29216]	ENSG00000031081	0.307191	2.53963	5.35975	1.18456
CENPQ	HGNC:21347	centromere protein Q [Source:HGNC Symbol;Acc:HGNC:21347]	ENSG00000031691	0.504594	0.679706	0.868833	0.794622
SARS1	HGNC:10537	seryl-tRNA synthetase 1 [Source:HGNC Symbol;Acc:HGNC:10537]	ENSG00000031698	15.0472	16.8062	28.1994	27.8259
RANBP3	HGNC:9850	RAN binding protein 3 [Source:HGNC Symbol;Acc:HGNC:9850]	ENSG00000031823	20.385	28.7306	29.3263	27.2738
ARID4A	HGNC:9885	AT-rich interaction domain 4A [Source:HGNC Symbol;Acc:HGNC:9885]	ENSG00000032219	12.0001	9.88369	13.3846	6.69002
EIPR1	HGNC:12383	EARP complex and GARP complex interacting protein 1 [Source:HGNC Symbol;Acc:HGNC:12383]	ENSG00000032389	4.69641	6.70284	9.71707	5.19123
PNPLA6	HGNC:16268	patatin like phospholipase domain containing 6 [Source:HGNC Symbol;Acc:HGNC:16268]	ENSG00000032444	8.92986	16.3232	28.6234	13.6636
IFT88	HGNC:20606	intraflagellar transport 88 [Source:HGNC Symbol;Acc:HGNC:20606]	ENSG00000032742	5.07679	11.9513	7.04965	6.15257
ALG1	HGNC:18294	ALG1 chitobiosyldiphosphodolichol beta-mannosyltransferase [Source:HGNC Symbol;Acc:HGNC:18294]	ENSG00000033011	2.96335	5.06228	8.00338	4.78567
ZCCHC8	HGNC:25265	zinc finger CCHC-type containing 8 [Source:HGNC Symbol;Acc:HGNC:25265]	ENSG00000033030	5.43217	7.73754	8.89815	5.94729
ABCF2	HGNC:71	ATP binding cassette subfamily F member 2 [Source:HGNC Symbol;Acc:HGNC:71]	ENSG00000033050	4.10245	5.33878	17.6871	13.6286
CHPF2	HGNC:29270	chondroitin polymerizing factor 2 [Source:HGNC Symbol;Acc:HGNC:29270]	ENSG00000033100	7.25261	13.4646	13.6607	5.95498
LRRC7	HGNC:18531	leucine rich repeat containing 7 [Source:HGNC Symbol;Acc:HGNC:18531]	ENSG00000033122	2.82222	3.55208	2.91971	2.72379
FUT8	HGNC:4019	fucosyltransferase 8 [Source:HGNC Symbol;Acc:HGNC:4019]	ENSG00000033170	5.71777	18.1216	19.2177	7.70421
UBA6	HGNC:25581	ubiquitin like modifier activating enzyme 6 [Source:HGNC Symbol;Acc:HGNC:25581]	ENSG00000033178	6.89858	14.0858	11.3623	8.85091
GAB2	HGNC:14458	GRB2 associated binding protein 2 [Source:HGNC Symbol;Acc:HGNC:14458]	ENSG00000033327	3.03789	5.40294	9.72929	3.17783
ATP6V0A1	HGNC:865	ATPase H+ transporting V0 subunit a1 [Source:HGNC Symbol;Acc:HGNC:865]	ENSG00000033627	39.6349	57.0096	34.992	14.6946
PIAS1	HGNC:2752	protein inhibitor of activated STAT 1 [Source:HGNC Symbol;Acc:HGNC:2752]	ENSG00000033800	5.3361	11.9049	12.7562	8.84783
SLC4A7	HGNC:11033	solute carrier family 4 member 7 [Source:HGNC Symbol;Acc:HGNC:11033]	ENSG00000033867	2.47532	7.54792	8.56579	13.8008
APBA2	HGNC:579	amyloid beta precursor protein binding family A member 2 [Source:HGNC Symbol;Acc:HGNC:579]	ENSG00000034053	3.46442	3.47363	6.63987	5.62978
MAP2K3	HGNC:6843	mitogen-activated protein kinase kinase 3 [Source:HGNC Symbol;Acc:HGNC:6843]	ENSG00000034152	5.53861	7.53147	20.6702	5.94976
EFCAB1	HGNC:25678	EF-hand calcium binding domain 1 [Source:HGNC Symbol;Acc:HGNC:25678]	ENSG00000034239	0.261177	0.758579	3.49403	1.01875
TMSB10	HGNC:11879	thymosin beta 10 [Source:HGNC Symbol;Acc:HGNC:11879]	ENSG00000034510	106.543	239.682	507.969	170.953
ASTE1	HGNC:25021	asteroid homolog 1 [Source:HGNC Symbol;Acc:HGNC:25021]	ENSG00000034533	1.13066	2.35569	2.93674	2.64109
RNF19A	HGNC:13432	ring finger protein 19A, RBR E3 ubiquitin protein ligase [Source:HGNC Symbol;Acc:HGNC:13432]	ENSG00000034677	27.7048	36.8728	25.3319	9.00496
PEX3	HGNC:8858	peroxisomal biogenesis factor 3 [Source:HGNC Symbol;Acc:HGNC:8858]	ENSG00000034693	0.857706	2.28711	1.6192	1.47481
GABARAPL2	HGNC:13291	GABA type A receptor associated protein like 2 [Source:HGNC Symbol;Acc:HGNC:13291]	ENSG00000034713	5.35015	9.78544	12.641	6.85978
MYOC	HGNC:7610	myocilin [Source:HGNC Symbol;Acc:HGNC:7610]	ENSG00000034971	0	0.45138	0.443585	0.0541192
SH3YL1	HGNC:29546	SH3 and SYLF domain containing 1 [Source:HGNC Symbol;Acc:HGNC:29546]	ENSG00000035115	10.7965	17.1903	10.314	9.97414
FAM136A	HGNC:25911	family with sequence similarity 136 member A [Source:HGNC Symbol;Acc:HGNC:25911]	ENSG00000035141	4.94654	5.89078	7.91911	3.37445
VCL	HGNC:12665	vinculin [Source:HGNC Symbol;Acc:HGNC:12665]	ENSG00000035403	4.32291	11.1428	17.2627	6.18227
DEPDC1B	HGNC:24902	DEP domain containing 1B [Source:HGNC Symbol;Acc:HGNC:24902]	ENSG00000035499	2.97178	3.23492	5.29678	7.14218
DAPK2	HGNC:2675	death associated protein kinase 2 [Source:HGNC Symbol;Acc:HGNC:2675]	ENSG00000035664	10.2337	9.33299	15.5658	4.61384
NSMAF	HGNC:8017	neutral sphingomyelinase activation associated factor [Source:HGNC Symbol;Acc:HGNC:8017]	ENSG00000035681	11.59	14.3248	14.4493	5.17499
ADSS2	HGNC:292	adenylosuccinate synthase 2 [Source:HGNC Symbol;Acc:HGNC:292]	ENSG00000035687	4.20275	5.88846	10.3751	4.66599
STAP1	HGNC:24133	signal transducing adaptor family member 1 [Source:HGNC Symbol;Acc:HGNC:24133]	ENSG00000035720	0.122931	0.539805	1.03684	0.0878402
TIMP2	HGNC:11821	TIMP metallopeptidase inhibitor 2 [Source:HGNC Symbol;Acc:HGNC:11821]	ENSG00000035862	1.96932	17.0507	41.5131	8.99399
RFC1	HGNC:9969	replication factor C subunit 1 [Source:HGNC Symbol;Acc:HGNC:9969]	ENSG00000035928	11.324	21.5697	23.8332	20.1431
TBC1D23	HGNC:25622	TBC1 domain family member 23 [Source:HGNC Symbol;Acc:HGNC:25622]	ENSG00000036054	4.08525	7.41495	7.27546	3.06361
CUL3	HGNC:2553	cullin 3 [Source:HGNC Symbol;Acc:HGNC:2553]	ENSG00000036257	9.92061	20.1363	25.916	12.799
MYOM2	HGNC:7614	myomesin 2 [Source:HGNC Symbol;Acc:HGNC:7614]	ENSG00000036448	0.25702	1.80448	12.4818	3.62988
OTC	HGNC:8512	ornithine carbamoyltransferase [Source:HGNC Symbol;Acc:HGNC:8512]	ENSG00000036473	0.0532187	0	0.891942	0.216171
CYP46A1	HGNC:2641	cytochrome P450 family 46 subfamily A member 1 [Source:HGNC Symbol;Acc:HGNC:2641]	ENSG00000036530	1.2997	2.51133	5.7219	1.2242
ZZZ3	HGNC:24523	zinc finger ZZ-type containing 3 [Source:HGNC Symbol;Acc:HGNC:24523]	ENSG00000036549	6.4448	14.5738	19.9121	9.72241
SLC18A1	HGNC:10934	solute carrier family 18 member A1 [Source:HGNC Symbol;Acc:HGNC:10934]	ENSG00000036565	0.4216	0.271009	1.98554	2.14563
USP2	HGNC:12618	ubiquitin specific peptidase 2 [Source:HGNC Symbol;Acc:HGNC:12618]	ENSG00000036672	3.18877	2.9242	3.93244	2.89208
CASR	HGNC:1514	calcium sensing receptor [Source:HGNC Symbol;Acc:HGNC:1514]	ENSG00000036828	0.619181	2.66869	3.73099	0.41229
TUBG2	HGNC:12419	tubulin gamma 2 [Source:HGNC Symbol;Acc:HGNC:12419]	ENSG00000037042	5.75326	9.0454	6.0337	4.68384
RPL26L1	HGNC:17050	ribosomal protein L26 like 1 [Source:HGNC Symbol;Acc:HGNC:17050]	ENSG00000037241	10.307	13.7464	7.42846	7.09712
FLT4	HGNC:3767	fms related receptor tyrosine kinase 4 [Source:HGNC Symbol;Acc:HGNC:3767]	ENSG00000037280	4.02684	5.82572	6.42932	1.51591
NSUN2	HGNC:25994	NOP2/Sun RNA methyltransferase 2 [Source:HGNC Symbol;Acc:HGNC:25994]	ENSG00000037474	4.4065	7.90307	19.858	15.1268
FBXO42	HGNC:29249	F-box protein 42 [Source:HGNC Symbol;Acc:HGNC:29249]	ENSG00000037637	6.27231	6.16025	6.9996	4.02378
MFAP3	HGNC:7034	microfibril associated protein 3 [Source:HGNC Symbol;Acc:HGNC:7034]	ENSG00000037749	3.16383	6.17345	12.781	3.43517
MRI1	HGNC:28469	methylthioribose-1-phosphate isomerase 1 [Source:HGNC Symbol;Acc:HGNC:28469]	ENSG00000037757	4.0975	6.00666	4.51627	3.03035
METTL1	HGNC:7030	methyltransferase like 1 [Source:HGNC Symbol;Acc:HGNC:7030]	ENSG00000037897	4.94122	3.6394	10.1756	7.744
HOXC8	HGNC:5129	homeobox C8 [Source:HGNC Symbol;Acc:HGNC:5129]	ENSG00000037965	2.90016	1.82383	0.840055	2.07373
AGA	HGNC:318	aspartylglucosaminidase [Source:HGNC Symbol;Acc:HGNC:318]	ENSG00000038002	1.17239	3.55812	3.60623	0.872738
PI4K2B	HGNC:18215	phosphatidylinositol 4-kinase type 2 beta [Source:HGNC Symbol;Acc:HGNC:18215]	ENSG00000038210	2.9738	2.24877	3.62208	1.69864
BOD1L1	HGNC:31792	biorientation of chromosomes in cell division 1 like 1 [Source:HGNC Symbol;Acc:HGNC:31792]	ENSG00000038219	7.05604	12.8417	12.3019	13.0767
MAT2B	HGNC:6905	methionine adenosyltransferase 2B [Source:HGNC Symbol;Acc:HGNC:6905]	ENSG00000038274	2.74908	5.67626	11.1683	3.1597
TLL1	HGNC:11843	tolloid like 1 [Source:HGNC Symbol;Acc:HGNC:11843]	ENSG00000038295	0	1.19255	2.10027	0.752472
EDC4	HGNC:17157	enhancer of mRNA decapping 4 [Source:HGNC Symbol;Acc:HGNC:17157]	ENSG00000038358	5.49678	7.84536	11.1281	8.84143
TRIO	HGNC:12303	trio Rho guanine nucleotide exchange factor [Source:HGNC Symbol;Acc:HGNC:12303]	ENSG00000038382	135.648	153.228	113.323	65.9501
VCAN	HGNC:2464	versican [Source:HGNC Symbol;Acc:HGNC:2464]	ENSG00000038427	1.0628	28.8424	62.3346	32.2114
CLEC16A	HGNC:29013	C-type lectin domain containing 16A [Source:HGNC Symbol;Acc:HGNC:29013]	ENSG00000038532	4.52189	8.97981	13.2531	11.2007
MSR1	HGNC:7376	macrophage scavenger receptor 1 [Source:HGNC Symbol;Acc:HGNC:7376]	ENSG00000038945	3.14578	8.49545	24.1017	2.96046
CDH1	HGNC:1748	cadherin 1 [Source:HGNC Symbol;Acc:HGNC:1748]	ENSG00000039068	4.76642	8.77871	20.6703	1.86773
MTREX	HGNC:18734	Mtr4 exosome RNA helicase [Source:HGNC Symbol;Acc:HGNC:18734]	ENSG00000039123	6.38814	12.5976	12.8384	10.774
DNAH5	HGNC:2950	dynein axonemal heavy chain 5 [Source:HGNC Symbol;Acc:HGNC:2950]	ENSG00000039139	3.73326	4.08857	4.5815	0.995938
ZFYVE16	HGNC:20756	zinc finger FYVE-type containing 16 [Source:HGNC Symbol;Acc:HGNC:20756]	ENSG00000039319	5.46563	11.8319	13.2109	5.9665
RIPOR1	HGNC:25836	RHO family interacting cell polarization regulator 1 [Source:HGNC Symbol;Acc:HGNC:25836]	ENSG00000039523	5.18278	12.4231	26.0879	4.03779
C6	HGNC:1339	complement C6 [Source:HGNC Symbol;Acc:HGNC:1339]	ENSG00000039537	0.0183002	0.489977	5.37239	0.271258
RAI14	HGNC:14873	retinoic acid induced 14 [Source:HGNC Symbol;Acc:HGNC:14873]	ENSG00000039560	2.07204	13.7944	86.8365	28.4109
SOX30	HGNC:30635	SRY-box transcription factor 30 [Source:HGNC Symbol;Acc:HGNC:30635]	ENSG00000039600	0.162823	0.202733	0.8627	0
PNKP	HGNC:9154	polynucleotide kinase 3'-phosphatase [Source:HGNC Symbol;Acc:HGNC:9154]	ENSG00000039650	22.1454	32.0778	50.9854	40.6966
BEST2	HGNC:17107	bestrophin 2 [Source:HGNC Symbol;Acc:HGNC:17107]	ENSG00000039987	1.66311	1.68339	4.45587	1.08305
PHLPP2	HGNC:29149	PH domain and leucine rich repeat protein phosphatase 2 [Source:HGNC Symbol;Acc:HGNC:29149]	ENSG00000040199	1.31765	2.92223	3.45792	1.86552
SPDL1	HGNC:26010	spindle apparatus coiled-coil protein 1 [Source:HGNC Symbol;Acc:HGNC:26010]	ENSG00000040275	7.79394	15.188	8.98928	7.01723
STAU2	HGNC:11371	staufen double-stranded RNA binding protein 2 [Source:HGNC Symbol;Acc:HGNC:11371]	ENSG00000040341	17.3539	22.8955	17.9974	14.7595
SLC66A1	HGNC:26001	solute carrier family 66 member 1 [Source:HGNC Symbol;Acc:HGNC:26001]	ENSG00000040487	5.68983	3.53593	5.88195	2.35463
CTNS	HGNC:2518	cystinosin, lysosomal cystine transporter [Source:HGNC Symbol;Acc:HGNC:2518]	ENSG00000040531	3.45307	6.92147	7.58603	3.2529
RTN4R	HGNC:18601	reticulon 4 receptor [Source:HGNC Symbol;Acc:HGNC:18601]	ENSG00000040608	0.250234	0.415504	5.06593	1.12204
PHF23	HGNC:28428	PHD finger protein 23 [Source:HGNC Symbol;Acc:HGNC:28428]	ENSG00000040633	5.23857	10.0522	16.3256	13.3502
CDH10	HGNC:1749	cadherin 10 [Source:HGNC Symbol;Acc:HGNC:1749]	ENSG00000040731	0	0.25068	0.986552	0.312767
INPP4A	HGNC:6074	inositol polyphosphate-4-phosphatase type I A [Source:HGNC Symbol;Acc:HGNC:6074]	ENSG00000040933	8.67715	15.4109	20.183	12.5426
RAB27B	HGNC:9767	RAB27B, member RAS oncogene family [Source:HGNC Symbol;Acc:HGNC:9767]	ENSG00000041353	6.46574	9.86188	6.08121	0.17894
PSMA4	HGNC:9533	proteasome 20S subunit alpha 4 [Source:HGNC Symbol;Acc:HGNC:9533]	ENSG00000041357	7.55755	10.6375	14.4747	9.10318
MYO16	HGNC:29822	myosin XVI [Source:HGNC Symbol;Acc:HGNC:29822]	ENSG00000041515	0.185675	0.527206	2.9655	0.492051
LSG1	HGNC:25652	large 60S subunit nuclear export GTPase 1 [Source:HGNC Symbol;Acc:HGNC:25652]	ENSG00000041802	7.75222	9.43828	10.7643	12.5083
PARP3	HGNC:273	poly(ADP-ribose) polymerase family member 3 [Source:HGNC Symbol;Acc:HGNC:273]	ENSG00000041880	2.28602	2.48516	6.43067	1.50495
TNC	HGNC:5318	tenascin C [Source:HGNC Symbol;Acc:HGNC:5318]	ENSG00000041982	0.58606	15.7847	47.5263	3.56146
THAP3	HGNC:20855	THAP domain containing 3 [Source:HGNC Symbol;Acc:HGNC:20855]	ENSG00000041988	4.28665	4.64899	5.13837	3.00057
RIPOR3	HGNC:16168	RIPOR family member 3 [Source:HGNC Symbol;Acc:HGNC:16168]	ENSG00000042062	0.92134	2.6162	5.8522	0.556725
TDP1	HGNC:18884	tyrosyl-DNA phosphodiesterase 1 [Source:HGNC Symbol;Acc:HGNC:18884]	ENSG00000042088	5.96294	6.26896	12.6944	7.07943
AIFM2	HGNC:21411	apoptosis inducing factor mitochondria associated 2 [Source:HGNC Symbol;Acc:HGNC:21411]	ENSG00000042286	2.87065	2.09759	3.84713	0.969017
C2orf83	HGNC:25344	chromosome 2 open reading frame 83 [Source:HGNC Symbol;Acc:HGNC:25344]	ENSG00000042304	0.459432	2.19421	7.73769	0.382168
SPATA7	HGNC:20423	spermatogenesis associated 7 [Source:HGNC Symbol;Acc:HGNC:20423]	ENSG00000042317	4.09182	4.35259	10.0927	2.41649
MED17	HGNC:2375	mediator complex subunit 17 [Source:HGNC Symbol;Acc:HGNC:2375]	ENSG00000042429	7.8697	9.04287	9.90082	7.19484
RETSAT	HGNC:25991	retinol saturase [Source:HGNC Symbol;Acc:HGNC:25991]	ENSG00000042445	4.0279	7.88019	13.2295	2.75585
CAPG	HGNC:1474	capping actin protein, gelsolin like [Source:HGNC Symbol;Acc:HGNC:1474]	ENSG00000042493	4.95423	8.1078	47.4861	6.9818
AP2S1	HGNC:565	adaptor related protein complex 2 subunit sigma 1 [Source:HGNC Symbol;Acc:HGNC:565]	ENSG00000042753	7.24169	15.2522	20.574	15.2373
USH2A	HGNC:12601	usherin [Source:HGNC Symbol;Acc:HGNC:12601]	ENSG00000042781	0.00666251	0.147238	0.603147	0.104613
ZPBP	HGNC:15662	zona pellucida binding protein [Source:HGNC Symbol;Acc:HGNC:15662]	ENSG00000042813	0.343688	0	1.57293	0
TG	HGNC:11764	thyroglobulin [Source:HGNC Symbol;Acc:HGNC:11764]	ENSG00000042832	6.59791	4.54002	10.6605	0.740989
ADAM28	HGNC:206	ADAM metallopeptidase domain 28 [Source:HGNC Symbol;Acc:HGNC:206]	ENSG00000042980	5.12506	10.3047	8.39801	0.386784
BARX2	HGNC:956	BARX homeobox 2 [Source:HGNC Symbol;Acc:HGNC:956]	ENSG00000043039	0.345777	0.862912	4.76804	0.186973
DCUN1D1	HGNC:18184	defective in cullin neddylation 1 domain containing 1 [Source:HGNC Symbol;Acc:HGNC:18184]	ENSG00000043093	5.97345	5.39306	8.61167	5.16714
JADE2	HGNC:22984	jade family PHD finger 2 [Source:HGNC Symbol;Acc:HGNC:22984]	ENSG00000043143	6.32282	12.5109	14.3116	2.34476
ZIC2	HGNC:12873	Zic family member 2 [Source:HGNC Symbol;Acc:HGNC:12873]	ENSG00000043355	0.0894958	1.73347	1.38006	35.0434
LCP2	HGNC:6529	lymphocyte cytosolic protein 2 [Source:HGNC Symbol;Acc:HGNC:6529]	ENSG00000043462	7.32463	15.3018	30.0105	2.94226
TRIT1	HGNC:20286	tRNA isopentenyltransferase 1 [Source:HGNC Symbol;Acc:HGNC:20286]	ENSG00000043514	8.77187	11.5982	7.58064	10.9074
ADRB1	HGNC:285	adrenoceptor beta 1 [Source:HGNC Symbol;Acc:HGNC:285]	ENSG00000043591	0.566991	1.21655	1.59638	0.241839
GUCA2B	HGNC:4683	guanylate cyclase activator 2B [Source:HGNC Symbol;Acc:HGNC:4683]	ENSG00000044012	0	0.290773	1.68499	0
CUL7	HGNC:21024	cullin 7 [Source:HGNC Symbol;Acc:HGNC:21024]	ENSG00000044090	2.47372	4.01132	5.55713	3.54812
CTNNA1	HGNC:2509	catenin alpha 1 [Source:HGNC Symbol;Acc:HGNC:2509]	ENSG00000044115	17.9313	39.6015	82.7035	26.9949
PHKA2	HGNC:8926	phosphorylase kinase regulatory subunit alpha 2 [Source:HGNC Symbol;Acc:HGNC:8926]	ENSG00000044446	8.02295	10.4784	11.0333	8.40195
CNTLN	HGNC:23432	centlein [Source:HGNC Symbol;Acc:HGNC:23432]	ENSG00000044459	1.49811	2.70271	4.9586	0.802482
EPHA3	HGNC:3387	EPH receptor A3 [Source:HGNC Symbol;Acc:HGNC:3387]	ENSG00000044524	0.121528	0.8369	1.38524	0.887022
HSPA5	HGNC:5238	heat shock protein family A (Hsp70) member 5 [Source:HGNC Symbol;Acc:HGNC:5238]	ENSG00000044574	14.9188	22.245	23.2337	12.2499
DSG2	HGNC:3049	desmoglein 2 [Source:HGNC Symbol;Acc:HGNC:3049]	ENSG00000046604	1.57326	3.21981	6.98595	1.87495
GEMIN8	HGNC:26044	gem nuclear organelle associated protein 8 [Source:HGNC Symbol;Acc:HGNC:26044]	ENSG00000046647	7.99766	9.74508	6.81301	2.90645
OFD1	HGNC:2567	OFD1 centriole and centriolar satellite protein [Source:HGNC Symbol;Acc:HGNC:2567]	ENSG00000046651	15.8439	15.4819	10.6218	13.801
GPM6B	HGNC:4461	glycoprotein M6B [Source:HGNC Symbol;Acc:HGNC:4461]	ENSG00000046653	0.955667	6.15013	4.84544	5.07385
MAGEC2	HGNC:13574	MAGE family member C2 [Source:HGNC Symbol;Acc:HGNC:13574]	ENSG00000046774	0	0.0734021	0.703409	0.0572054
PREX2	HGNC:22950	phosphatidylinositol-3,4,5-trisphosphate dependent Rac exchange factor 2 [Source:HGNC Symbol;Acc:HGNC:22950]	ENSG00000046889	5.35834	6.42529	3.5749	1.84001
WDR37	HGNC:31406	WD repeat domain 37 [Source:HGNC Symbol;Acc:HGNC:31406]	ENSG00000047056	2.30429	4.97727	12.5141	2.84671
YTHDC2	HGNC:24721	YTH domain containing 2 [Source:HGNC Symbol;Acc:HGNC:24721]	ENSG00000047188	2.36091	5.83525	5.97483	3.50723
CTPS2	HGNC:2520	CTP synthase 2 [Source:HGNC Symbol;Acc:HGNC:2520]	ENSG00000047230	7.42034	15.1924	5.58792	3.60916
ATP6V1H	HGNC:18303	ATPase H+ transporting V1 subunit H [Source:HGNC Symbol;Acc:HGNC:18303]	ENSG00000047249	18.745	17.2813	11.6232	5.45853
POLR2B	HGNC:9188	RNA polymerase II subunit B [Source:HGNC Symbol;Acc:HGNC:9188]	ENSG00000047315	7.24479	16.8997	18.8001	16.8068
FAM214A	HGNC:25609	family with sequence similarity 214 member A [Source:HGNC Symbol;Acc:HGNC:25609]	ENSG00000047346	7.44226	17.4184	19.8487	10.3755
ARAP2	HGNC:16924	ArfGAP with RhoGAP domain, ankyrin repeat and PH domain 2 [Source:HGNC Symbol;Acc:HGNC:16924]	ENSG00000047365	1.2454	4.77716	12.6352	1.57502
TPR	HGNC:12017	translocated promoter region, nuclear basket protein [Source:HGNC Symbol;Acc:HGNC:12017]	ENSG00000047410	19.5021	27.3104	23.5733	27.196
CP	HGNC:2295	ceruloplasmin [Source:HGNC Symbol;Acc:HGNC:2295]	ENSG00000047457	4.6707	9.38175	21.186	0.885646
KATNIP	HGNC:29068	katanin interacting protein [Source:HGNC Symbol;Acc:HGNC:29068]	ENSG00000047578	3.33355	7.8569	13.6417	10.3558
DTNBP1	HGNC:17328	dystrobrevin binding protein 1 [Source:HGNC Symbol;Acc:HGNC:17328]	ENSG00000047579	3.68153	4.44969	6.56908	7.57008
XK	HGNC:12811	X-linked Kx blood group [Source:HGNC Symbol;Acc:HGNC:12811]	ENSG00000047597	0.658048	1.13746	0.50094	0.126616
ANO2	HGNC:1183	anoctamin 2 [Source:HGNC Symbol;Acc:HGNC:1183]	ENSG00000047617	0.122012	2.70849	8.26003	1.06443
C12orf4	HGNC:1184	chromosome 12 open reading frame 4 [Source:HGNC Symbol;Acc:HGNC:1184]	ENSG00000047621	5.97931	10.0698	29.627	8.87476
SCML1	HGNC:10580	Scm polycomb group protein like 1 [Source:HGNC Symbol;Acc:HGNC:10580]	ENSG00000047634	1.74828	2.94689	2.86265	2.13149
WWC3	HGNC:29237	WWC family member 3 [Source:HGNC Symbol;Acc:HGNC:29237]	ENSG00000047644	3.89536	6.92602	11.5657	4.79694
ARHGAP6	HGNC:676	Rho GTPase activating protein 6 [Source:HGNC Symbol;Acc:HGNC:676]	ENSG00000047648	0.216878	0.811479	2.36499	2.48108
FAM184B	HGNC:29235	family with sequence similarity 184 member B [Source:HGNC Symbol;Acc:HGNC:29235]	ENSG00000047662	0.172681	0.322583	0.60094	1.95942
MAP4	HGNC:6862	microtubule associated protein 4 [Source:HGNC Symbol;Acc:HGNC:6862]	ENSG00000047849	4.08217	15.345	29.0336	14.7883
GOPC	HGNC:17643	golgi associated PDZ and coiled-coil motif containing [Source:HGNC Symbol;Acc:HGNC:17643]	ENSG00000047932	2.18261	4.2768	4.95341	2.38233
ROS1	HGNC:10261	ROS proto-oncogene 1, receptor tyrosine kinase [Source:HGNC Symbol;Acc:HGNC:10261]	ENSG00000047936	0	0.134266	13.4566	0.0219002
USP28	HGNC:12625	ubiquitin specific peptidase 28 [Source:HGNC Symbol;Acc:HGNC:12625]	ENSG00000048028	8.65401	10.5764	7.52549	6.71154
HDAC9	HGNC:14065	histone deacetylase 9 [Source:HGNC Symbol;Acc:HGNC:14065]	ENSG00000048052	2.36034	6.888	14.4377	3.46334
TSPAN17	HGNC:13594	tetraspanin 17 [Source:HGNC Symbol;Acc:HGNC:13594]	ENSG00000048140	4.28756	7.81062	6.24635	2.99507
NOP16	HGNC:26934	NOP16 nucleolar protein [Source:HGNC Symbol;Acc:HGNC:26934]	ENSG00000048162	5.65402	7.98112	8.05574	8.30458
CC2D2A	HGNC:29253	coiled-coil and C2 domain containing 2A [Source:HGNC Symbol;Acc:HGNC:29253]	ENSG00000048342	11.5054	21.6641	17.1168	7.19264
RRM2B	HGNC:17296	ribonucleotide reductase regulatory TP53 inducible subunit M2B [Source:HGNC Symbol;Acc:HGNC:17296]	ENSG00000048392	7.625	7.92329	8.24733	2.05377
ZNF800	HGNC:27267	zinc finger protein 800 [Source:HGNC Symbol;Acc:HGNC:27267]	ENSG00000048405	4.33553	7.05993	10.0797	4.00749
TNFRSF17	HGNC:11913	TNF receptor superfamily member 17 [Source:HGNC Symbol;Acc:HGNC:11913]	ENSG00000048462	2.02852	2.76318	2.56217	0.93923
SNX29	HGNC:30542	sorting nexin 29 [Source:HGNC Symbol;Acc:HGNC:30542]	ENSG00000048471	4.44958	13.8894	26.4986	15.4832
LMO3	HGNC:6643	LIM domain only 3 [Source:HGNC Symbol;Acc:HGNC:6643]	ENSG00000048540	2.6464	10.8175	12.7188	14.9214
MRPS10	HGNC:14502	mitochondrial ribosomal protein S10 [Source:HGNC Symbol;Acc:HGNC:14502]	ENSG00000048544	1.74184	3.27666	3.57794	3.41148
GUCA1A	HGNC:4678	guanylate cyclase activator 1A [Source:HGNC Symbol;Acc:HGNC:4678]	ENSG00000048545	0	0.290282	1.02989	0.0565732
RSF1	HGNC:18118	remodeling and spacing factor 1 [Source:HGNC Symbol;Acc:HGNC:18118]	ENSG00000048649	12.1399	16.6745	22.1016	15.1098
VPS13D	HGNC:23595	vacuolar protein sorting 13 homolog D [Source:HGNC Symbol;Acc:HGNC:23595]	ENSG00000048707	17.527	19.2659	21.5818	9.27292
CELF2	HGNC:2550	CUGBP Elav-like family member 2 [Source:HGNC Symbol;Acc:HGNC:2550]	ENSG00000048740	4.15738	4.18733	13.1491	1.42709
FAM120A	HGNC:13247	family with sequence similarity 120A [Source:HGNC Symbol;Acc:HGNC:13247]	ENSG00000048828	9.90922	14.21	23.1596	13.5974
R3HDM1	HGNC:9757	R3H domain containing 1 [Source:HGNC Symbol;Acc:HGNC:9757]	ENSG00000048991	13.926	32.0994	32.5344	21.5968
COL9A2	HGNC:2218	collagen type IX alpha 2 chain [Source:HGNC Symbol;Acc:HGNC:2218]	ENSG00000049089	3.95046	1.77503	7.31917	1.08427
KITLG	HGNC:6343	KIT ligand [Source:HGNC Symbol;Acc:HGNC:6343]	ENSG00000049130	1.00005	2.67101	6.68803	1.76337
ERCC8	HGNC:3439	ERCC excision repair 8, CSA ubiquitin ligase complex subunit [Source:HGNC Symbol;Acc:HGNC:3439]	ENSG00000049167	3.07504	2.83861	5.12447	3.33544
ADAMTS6	HGNC:222	ADAM metallopeptidase with thrombospondin type 1 motif 6 [Source:HGNC Symbol;Acc:HGNC:222]	ENSG00000049192	0.239604	2.62387	3.71911	1.49322
H6PD	HGNC:4795	hexose-6-phosphate dehydrogenase/glucose 1-dehydrogenase [Source:HGNC Symbol;Acc:HGNC:4795]	ENSG00000049239	3.22968	5.64355	8.39893	1.79284
VAMP3	HGNC:12644	vesicle associated membrane protein 3 [Source:HGNC Symbol;Acc:HGNC:12644]	ENSG00000049245	7.18054	13.5925	19.4161	7.12296
PER3	HGNC:8847	period circadian regulator 3 [Source:HGNC Symbol;Acc:HGNC:8847]	ENSG00000049246	11.435	8.19603	6.14337	4.87808
UTS2	HGNC:12636	urotensin 2 [Source:HGNC Symbol;Acc:HGNC:12636]	ENSG00000049247	0.42672	0.321593	1.65901	0.0474234
TNFRSF9	HGNC:11924	TNF receptor superfamily member 9 [Source:HGNC Symbol;Acc:HGNC:11924]	ENSG00000049249	0.833656	2.63687	4.82718	1.13007
EPN3	HGNC:18235	epsin 3 [Source:HGNC Symbol;Acc:HGNC:18235]	ENSG00000049283	2.40158	2.25514	7.58197	0.939672
LTBP1	HGNC:6714	latent transforming growth factor beta binding protein 1 [Source:HGNC Symbol;Acc:HGNC:6714]	ENSG00000049323	4.22073	7.55475	12.6825	3.21706
RCN1	HGNC:9934	reticulocalbin 1 [Source:HGNC Symbol;Acc:HGNC:9934]	ENSG00000049449	5.9677	11.0241	9.67926	20.9658
ELN	HGNC:3327	elastin [Source:HGNC Symbol;Acc:HGNC:3327]	ENSG00000049540	2.78258	31.9723	53.3642	7.74821
RFC2	HGNC:9970	replication factor C subunit 2 [Source:HGNC Symbol;Acc:HGNC:9970]	ENSG00000049541	6.03359	6.19357	14.0206	8.50851
ARID1B	HGNC:18040	AT-rich interaction domain 1B [Source:HGNC Symbol;Acc:HGNC:18040]	ENSG00000049618	14.4114	36.0343	41.2349	28.032
CLPTM1L	HGNC:24308	CLPTM1 like [Source:HGNC Symbol;Acc:HGNC:24308]	ENSG00000049656	510.711	446.868	226.791	142.44
NEDD4L	HGNC:7728	NEDD4 like E3 ubiquitin protein ligase [Source:HGNC Symbol;Acc:HGNC:7728]	ENSG00000049759	30.5859	51.9124	40.1671	26.3399
FOXP3	HGNC:6106	forkhead box P3 [Source:HGNC Symbol;Acc:HGNC:6106]	ENSG00000049768	0.905674	1.68468	1.93958	0.24619
PPP1R3F	HGNC:14944	protein phosphatase 1 regulatory subunit 3F [Source:HGNC Symbol;Acc:HGNC:14944]	ENSG00000049769	1.49733	2.14498	3.94338	1.68097
HEXB	HGNC:4879	hexosaminidase subunit beta [Source:HGNC Symbol;Acc:HGNC:4879]	ENSG00000049860	6.3981	11.4375	22.395	3.51853
PTCD2	HGNC:25734	pentatricopeptide repeat domain 2 [Source:HGNC Symbol;Acc:HGNC:25734]	ENSG00000049883	0.840079	1.86605	2.41897	1.89134
NEXMIF	HGNC:29433	neurite extension and migration factor [Source:HGNC Symbol;Acc:HGNC:29433]	ENSG00000050030	2.01978	2.10832	0.474184	1.04132
JKAMP	HGNC:20184	JNK1/MAPK8 associated membrane protein [Source:HGNC Symbol;Acc:HGNC:20184]	ENSG00000050130	3.58108	7.82452	8.8175	4.35771
DKK3	HGNC:2893	dickkopf WNT signaling pathway inhibitor 3 [Source:HGNC Symbol;Acc:HGNC:2893]	ENSG00000050165	0.0836388	9.39412	18.9043	1.65428
ARHGEF5	HGNC:13209	Rho guanine nucleotide exchange factor 5 [Source:HGNC Symbol;Acc:HGNC:13209]	ENSG00000050327	7.27158	6.9195	19.0382	1.14656
NFE2L3	HGNC:7783	nuclear factor, erythroid 2 like 3 [Source:HGNC Symbol;Acc:HGNC:7783]	ENSG00000050344	2.64577	7.36075	10.1183	4.85941
MCUR1	HGNC:21097	mitochondrial calcium uniporter regulator 1 [Source:HGNC Symbol;Acc:HGNC:21097]	ENSG00000050393	3.01134	3.86102	5.94066	4.85312
LIMA1	HGNC:24636	LIM domain and actin binding 1 [Source:HGNC Symbol;Acc:HGNC:24636]	ENSG00000050405	6.19355	15.674	18.8135	8.73287
LETMD1	HGNC:24241	LETM1 domain containing 1 [Source:HGNC Symbol;Acc:HGNC:24241]	ENSG00000050426	10.906	18.0996	22.8518	15.2767
SLC4A8	HGNC:11034	solute carrier family 4 member 8 [Source:HGNC Symbol;Acc:HGNC:11034]	ENSG00000050438	7.63978	14.6733	12.1011	12.8109
LAMC3	HGNC:6494	laminin subunit gamma 3 [Source:HGNC Symbol;Acc:HGNC:6494]	ENSG00000050555	0.278697	0.535217	2.84574	0.178285
PTGER3	HGNC:9595	prostaglandin E receptor 3 [Source:HGNC Symbol;Acc:HGNC:9595]	ENSG00000050628	0.252228	1.04435	1.24229	0.13542
TNIP3	HGNC:19315	TNFAIP3 interacting protein 3 [Source:HGNC Symbol;Acc:HGNC:19315]	ENSG00000050730	0.488513	1.74227	3.43493	0.399543
MAPK9	HGNC:6886	mitogen-activated protein kinase 9 [Source:HGNC Symbol;Acc:HGNC:6886]	ENSG00000050748	7.08784	6.1574	12.9633	4.04152
COL23A1	HGNC:22990	collagen type XXIII alpha 1 chain [Source:HGNC Symbol;Acc:HGNC:22990]	ENSG00000050767	2.0198	7.44681	3.88354	0.147045
BCAR1	HGNC:971	BCAR1 scaffold protein, Cas family member [Source:HGNC Symbol;Acc:HGNC:971]	ENSG00000050820	4.42229	12.5954	28.7732	21.0765
FAM160A2	HGNC:25378	family with sequence similarity 160 member A2 [Source:HGNC Symbol;Acc:HGNC:25378]	ENSG00000051009	6.23124	7.46239	4.6145	3.22941
HERPUD1	HGNC:13744	homocysteine inducible ER protein with ubiquitin like domain 1 [Source:HGNC Symbol;Acc:HGNC:13744]	ENSG00000051108	11.382	30.9099	25.8899	9.72987
HOMER3	HGNC:17514	homer scaffold protein 3 [Source:HGNC Symbol;Acc:HGNC:17514]	ENSG00000051128	1.43498	3.0028	12.2967	1.98141
RAD51	HGNC:9817	RAD51 recombinase [Source:HGNC Symbol;Acc:HGNC:9817]	ENSG00000051180	1.4661	2.10052	4.97356	1.99773
POLQ	HGNC:9186	DNA polymerase theta [Source:HGNC Symbol;Acc:HGNC:9186]	ENSG00000051341	3.67056	5.23784	6.05596	5.66902
PIK3CB	HGNC:8976	phosphatidylinositol-4,5-bisphosphate 3-kinase catalytic subunit beta [Source:HGNC Symbol;Acc:HGNC:8976]	ENSG00000051382	3.64932	7.54593	11.3671	4.49338
CYBA	HGNC:2577	cytochrome b-245 alpha chain [Source:HGNC Symbol;Acc:HGNC:2577]	ENSG00000051523	10.4361	24.8289	56.3491	5.03407
THOC3	HGNC:19072	THO complex 3 [Source:HGNC Symbol;Acc:HGNC:19072]	ENSG00000051596	9.26137	12.7665	10.0357	10.7729
HEBP2	HGNC:15716	heme binding protein 2 [Source:HGNC Symbol;Acc:HGNC:15716]	ENSG00000051620	3.88348	6.3066	9.43599	3.38484
MPHOSPH9	HGNC:7215	M-phase phosphoprotein 9 [Source:HGNC Symbol;Acc:HGNC:7215]	ENSG00000051825	28.1174	21.9189	15.5186	28.8303
PLEKHA5	HGNC:30036	pleckstrin homology domain containing A5 [Source:HGNC Symbol;Acc:HGNC:30036]	ENSG00000052126	6.83432	9.34459	20.5854	10.8531
PRSS8	HGNC:9491	serine protease 8 [Source:HGNC Symbol;Acc:HGNC:9491]	ENSG00000052344	4.14359	2.79746	9.28107	2.14003
SIKE1	HGNC:26119	suppressor of IKBKE 1 [Source:HGNC Symbol;Acc:HGNC:26119]	ENSG00000052723	2.40649	6.80285	14.2829	11.1315
RRP12	HGNC:29100	ribosomal RNA processing 12 homolog [Source:HGNC Symbol;Acc:HGNC:29100]	ENSG00000052749	4.26996	9.39636	14.0331	9.81271
FNIP2	HGNC:29280	folliculin interacting protein 2 [Source:HGNC Symbol;Acc:HGNC:29280]	ENSG00000052795	6.39828	12.943	15.085	6.02559
MSMO1	HGNC:10545	methylsterol monooxygenase 1 [Source:HGNC Symbol;Acc:HGNC:10545]	ENSG00000052802	1.35261	3.86469	10.4064	7.34018
TTC17	HGNC:25596	tetratricopeptide repeat domain 17 [Source:HGNC Symbol;Acc:HGNC:25596]	ENSG00000052841	31.8514	36.4928	26.6228	22.0045
ALX4	HGNC:450	ALX homeobox 4 [Source:HGNC Symbol;Acc:HGNC:450]	ENSG00000052850	0.167851	0.427077	0.653696	0.0760631
FSTL4	HGNC:21389	follistatin like 4 [Source:HGNC Symbol;Acc:HGNC:21389]	ENSG00000053108	5.33635	5.3643	4.55043	3.10387
FOXN3	HGNC:1928	forkhead box N3 [Source:HGNC Symbol;Acc:HGNC:1928]	ENSG00000053254	50.2825	58.2221	36.2806	21.4889
METTL24	HGNC:21566	methyltransferase like 24 [Source:HGNC Symbol;Acc:HGNC:21566]	ENSG00000053328	0.0631375	0.68564	1.51582	0.270214
AKR7A2	HGNC:389	aldo-keto reductase family 7 member A2 [Source:HGNC Symbol;Acc:HGNC:389]	ENSG00000053371	2.31999	4.17361	10.9792	7.71993
MRTO4	HGNC:18477	MRT4 homolog, ribosome maturation factor [Source:HGNC Symbol;Acc:HGNC:18477]	ENSG00000053372	6.23241	5.27051	7.2974	11.4489
NNAT	HGNC:7860	neuronatin [Source:HGNC Symbol;Acc:HGNC:7860]	ENSG00000053438	1.19603	3.87763	9.59836	9.52206
USE1	HGNC:30882	unconventional SNARE in the ER 1 [Source:HGNC Symbol;Acc:HGNC:30882]	ENSG00000053501	3.88858	5.40997	8.93159	4.35943
MCF2L2	HGNC:30319	MCF.2 cell line derived transforming sequence-like 2 [Source:HGNC Symbol;Acc:HGNC:30319]	ENSG00000053524	3.27153	5.18326	8.31617	1.13998
NRIP2	HGNC:23078	nuclear receptor interacting protein 2 [Source:HGNC Symbol;Acc:HGNC:23078]	ENSG00000053702	1.87989	3.97125	3.32509	3.03116
LAMA3	HGNC:6483	laminin subunit alpha 3 [Source:HGNC Symbol;Acc:HGNC:6483]	ENSG00000053747	0.785448	4.17431	14.8043	1.42179
AP5M1	HGNC:20192	adaptor related protein complex 5 subunit mu 1 [Source:HGNC Symbol;Acc:HGNC:20192]	ENSG00000053770	3.68984	7.36704	10.0153	3.73964
ANAPC4	HGNC:19990	anaphase promoting complex subunit 4 [Source:HGNC Symbol;Acc:HGNC:19990]	ENSG00000053900	6.74617	10.8227	11.4153	6.1701
KCNQ1	HGNC:6294	potassium voltage-gated channel subfamily Q member 1 [Source:HGNC Symbol;Acc:HGNC:6294]	ENSG00000053918	5.62353	2.14152	8.26403	0.839988
TRAPPC3	HGNC:19942	trafficking protein particle complex 3 [Source:HGNC Symbol;Acc:HGNC:19942]	ENSG00000054116	15.425	11.3802	16.9312	5.47696
THRAP3	HGNC:22964	thyroid hormone receptor associated protein 3 [Source:HGNC Symbol;Acc:HGNC:22964]	ENSG00000054118	24.6352	21.2223	23.391	17.3757
PHPT1	HGNC:30033	phosphohistidine phosphatase 1 [Source:HGNC Symbol;Acc:HGNC:30033]	ENSG00000054148	11.1984	16.9351	14.7198	12.3176
ENTPD2	HGNC:3364	ectonucleoside triphosphate diphosphohydrolase 2 [Source:HGNC Symbol;Acc:HGNC:3364]	ENSG00000054179	0.702301	0.982707	2.18018	1.48162
LY75	HGNC:6729	lymphocyte antigen 75 [Source:HGNC Symbol;Acc:HGNC:6729]	ENSG00000054219	1.20642	2.46296	4.27369	0.958229
ARID4B	HGNC:15550	AT-rich interaction domain 4B [Source:HGNC Symbol;Acc:HGNC:15550]	ENSG00000054267	22.8389	28.8119	23.0251	19.2767
OPN3	HGNC:14007	opsin 3 [Source:HGNC Symbol;Acc:HGNC:14007]	ENSG00000054277	1.96185	3.09762	7.81055	2.68911
SDCCAG8	HGNC:10671	SHH signaling and ciliogenesis regulator SDCCAG8 [Source:HGNC Symbol;Acc:HGNC:10671]	ENSG00000054282	24.3773	34.3408	34.6997	12.2484
PTPRN	HGNC:9676	protein tyrosine phosphatase receptor type N [Source:HGNC Symbol;Acc:HGNC:9676]	ENSG00000054356	2.64389	1.9004	6.16366	1.03769
HHAT	HGNC:18270	hedgehog acyltransferase [Source:HGNC Symbol;Acc:HGNC:18270]	ENSG00000054392	2.35919	1.06145	2.68592	1.13127
KIF1B	HGNC:16636	kinesin family member 1B [Source:HGNC Symbol;Acc:HGNC:16636]	ENSG00000054523	7.87262	10.9001	13.277	10.0624
FOXC1	HGNC:3800	forkhead box C1 [Source:HGNC Symbol;Acc:HGNC:3800]	ENSG00000054598	0.373757	1.15258	2.91528	2.33513
TBC1D22A	HGNC:1309	TBC1 domain family member 22A [Source:HGNC Symbol;Acc:HGNC:1309]	ENSG00000054611	4.869	7.45985	13.7351	10.8836
SYNE2	HGNC:17084	spectrin repeat containing nuclear envelope protein 2 [Source:HGNC Symbol;Acc:HGNC:17084]	ENSG00000054654	20.8802	33.7709	39.6964	35.656
PLEKHH1	HGNC:17733	pleckstrin homology, MyTH4 and FERM domain containing H1 [Source:HGNC Symbol;Acc:HGNC:17733]	ENSG00000054690	6.72329	9.45397	9.85197	2.52926
ATP9A	HGNC:13540	ATPase phospholipid transporting 9A (putative) [Source:HGNC Symbol;Acc:HGNC:13540]	ENSG00000054793	2.65099	5.75717	6.24803	0.575491
SPO11	HGNC:11250	SPO11 initiator of meiotic double stranded breaks [Source:HGNC Symbol;Acc:HGNC:11250]	ENSG00000054796	0	0.202088	0.129701	0
CBLN4	HGNC:16231	cerebellin 4 precursor [Source:HGNC Symbol;Acc:HGNC:16231]	ENSG00000054803	0.0413997	0.339011	0.807767	0.0528353
CHRDL2	HGNC:24168	chordin like 2 [Source:HGNC Symbol;Acc:HGNC:24168]	ENSG00000054938	0.135901	1.27949	9.12952	0.654909
FAM168A	HGNC:28999	family with sequence similarity 168 member A [Source:HGNC Symbol;Acc:HGNC:28999]	ENSG00000054965	13.0178	14.0357	13.3289	7.17653
RELT	HGNC:13764	RELT TNF receptor [Source:HGNC Symbol;Acc:HGNC:13764]	ENSG00000054967	5.3151	4.96435	6.34001	2.84325
GALC	HGNC:4115	galactosylceramidase [Source:HGNC Symbol;Acc:HGNC:4115]	ENSG00000054983	7.23085	13.8298	21.6008	4.00332
NOP58	HGNC:29926	NOP58 ribonucleoprotein [Source:HGNC Symbol;Acc:HGNC:29926]	ENSG00000055044	17.1442	14.5405	11.0707	19.0199
SZRD1	HGNC:30232	SUZ RNA binding domain containing 1 [Source:HGNC Symbol;Acc:HGNC:30232]	ENSG00000055070	16.1965	16.9812	20.1813	17.4379
KCNH2	HGNC:6251	potassium voltage-gated channel subfamily H member 2 [Source:HGNC Symbol;Acc:HGNC:6251]	ENSG00000055118	1.21707	2.36344	1.25928	2.98632
CUL1	HGNC:2551	cullin 1 [Source:HGNC Symbol;Acc:HGNC:2551]	ENSG00000055130	3.98791	7.60479	14.7752	7.99528
FAM114A2	HGNC:1333	family with sequence similarity 114 member A2 [Source:HGNC Symbol;Acc:HGNC:1333]	ENSG00000055147	3.84964	3.37508	11.2659	2.65922
CYFIP2	HGNC:13760	cytoplasmic FMR1 interacting protein 2 [Source:HGNC Symbol;Acc:HGNC:13760]	ENSG00000055163	7.50643	19.8516	14.8198	6.52153
TAB2	HGNC:17075	TGF-beta activated kinase 1 (MAP3K7) binding protein 2 [Source:HGNC Symbol;Acc:HGNC:17075]	ENSG00000055208	7.03507	13.241	11.4824	9.98645
GINM1	HGNC:21074	glycoprotein integral membrane 1 [Source:HGNC Symbol;Acc:HGNC:21074]	ENSG00000055211	2.217	4.64798	7.19135	1.72876
EIF2AK2	HGNC:9437	eukaryotic translation initiation factor 2 alpha kinase 2 [Source:HGNC Symbol;Acc:HGNC:9437]	ENSG00000055332	21.0667	28.5262	18.2637	6.37253
USP36	HGNC:20062	ubiquitin specific peptidase 36 [Source:HGNC Symbol;Acc:HGNC:20062]	ENSG00000055483	14.9242	12.7388	24.4936	31.898
KMT2C	HGNC:13726	lysine methyltransferase 2C [Source:HGNC Symbol;Acc:HGNC:13726]	ENSG00000055609	31.3958	33.3626	35.0831	36.771
MCOLN3	HGNC:13358	mucolipin 3 [Source:HGNC Symbol;Acc:HGNC:13358]	ENSG00000055732	0.991043	1.97374	5.20062	3.21336
CCDC85A	HGNC:29400	coiled-coil domain containing 85A [Source:HGNC Symbol;Acc:HGNC:29400]	ENSG00000055813	0.600861	0.788177	0.725756	0.160349
PUM2	HGNC:14958	pumilio RNA binding family member 2 [Source:HGNC Symbol;Acc:HGNC:14958]	ENSG00000055917	16.6381	24.7306	27.5342	33.3015
MRPL43	HGNC:14517	mitochondrial ribosomal protein L43 [Source:HGNC Symbol;Acc:HGNC:14517]	ENSG00000055950	4.72535	6.26747	10.4171	7.31237
ITIH4	HGNC:6169	inter-alpha-trypsin inhibitor heavy chain 4 [Source:HGNC Symbol;Acc:HGNC:6169]	ENSG00000055955	1.10771	1.61075	4.53362	3.49803
ITIH1	HGNC:6166	inter-alpha-trypsin inhibitor heavy chain 1 [Source:HGNC Symbol;Acc:HGNC:6166]	ENSG00000055957	0.507793	1.1399	4.57405	0.951656
HPF1	HGNC:26051	histone PARylation factor 1 [Source:HGNC Symbol;Acc:HGNC:26051]	ENSG00000056050	1.27303	2.74497	2.8287	2.21366
ZFR	HGNC:17277	zinc finger RNA binding protein [Source:HGNC Symbol;Acc:HGNC:17277]	ENSG00000056097	14.841	17.7022	20.0127	12.0689
ZNF280C	HGNC:25955	zinc finger protein 280C [Source:HGNC Symbol;Acc:HGNC:25955]	ENSG00000056277	1.18978	2.41471	1.40154	2.28917
NPFFR2	HGNC:4525	neuropeptide FF receptor 2 [Source:HGNC Symbol;Acc:HGNC:4525]	ENSG00000056291	0	0.076359	1.19184	0
PHF21B	HGNC:25161	PHD finger protein 21B [Source:HGNC Symbol;Acc:HGNC:25161]	ENSG00000056487	9.8872	9.35562	3.60694	3.20549
TRAF1	HGNC:12031	TNF receptor associated factor 1 [Source:HGNC Symbol;Acc:HGNC:12031]	ENSG00000056558	0.899781	2.40954	4.34169	0.563667
RC3H2	HGNC:21461	ring finger and CCCH-type domains 2 [Source:HGNC Symbol;Acc:HGNC:21461]	ENSG00000056586	16.1201	26.6653	40.9113	14.3067
IL17RB	HGNC:18015	interleukin 17 receptor B [Source:HGNC Symbol;Acc:HGNC:18015]	ENSG00000056736	2.37794	1.81699	1.74305	2.90792
TRAF3IP2	HGNC:1343	TRAF3 interacting protein 2 [Source:HGNC Symbol;Acc:HGNC:1343]	ENSG00000056972	3.52977	7.54459	12.1336	3.99015
GYG2	HGNC:4700	glycogenin 2 [Source:HGNC Symbol;Acc:HGNC:4700]	ENSG00000056998	0.631212	1.37442	3.69894	0.141118
DCBLD2	HGNC:24627	discoidin, CUB and LCCL domain containing 2 [Source:HGNC Symbol;Acc:HGNC:24627]	ENSG00000057019	6.90196	13.6792	25.0258	10.1727
SERPINB3	HGNC:10569	serpin family B member 3 [Source:HGNC Symbol;Acc:HGNC:10569]	ENSG00000057149	0	0	9.57126	0
SOAT1	HGNC:11177	sterol O-acyltransferase 1 [Source:HGNC Symbol;Acc:HGNC:11177]	ENSG00000057252	2.78121	4.66024	5.97355	1.68664
PKP2	HGNC:9024	plakophilin 2 [Source:HGNC Symbol;Acc:HGNC:9024]	ENSG00000057294	0.563947	1.6361	5.19516	2.77834
MSH4	HGNC:7327	mutS homolog 4 [Source:HGNC Symbol;Acc:HGNC:7327]	ENSG00000057468	0.0797441	0.261174	0.194459	0.10176
F7	HGNC:3544	coagulation factor VII [Source:HGNC Symbol;Acc:HGNC:3544]	ENSG00000057593	2.1175	2.59179	1.80293	0.233228
GDI2	HGNC:4227	GDP dissociation inhibitor 2 [Source:HGNC Symbol;Acc:HGNC:4227]	ENSG00000057608	9.35195	13.4993	44.3657	13.9085
PRDM1	HGNC:9346	PR/SET domain 1 [Source:HGNC Symbol;Acc:HGNC:9346]	ENSG00000057657	0.791672	8.51819	14.7464	1.04238
ATG5	HGNC:589	autophagy related 5 [Source:HGNC Symbol;Acc:HGNC:589]	ENSG00000057663	2.76838	4.43098	7.13449	3.58212
TMCC3	HGNC:29199	transmembrane and coiled-coil domain family 3 [Source:HGNC Symbol;Acc:HGNC:29199]	ENSG00000057704	0.744563	2.66074	7.21631	2.58054
PITHD1	HGNC:25022	PITH domain containing 1 [Source:HGNC Symbol;Acc:HGNC:25022]	ENSG00000057757	8.12157	9.4851	10.9833	5.78936
MTA3	HGNC:23784	metastasis associated 1 family member 3 [Source:HGNC Symbol;Acc:HGNC:23784]	ENSG00000057935	3.89147	10.7233	10.4425	5.7915
USP13	HGNC:12611	ubiquitin specific peptidase 13 [Source:HGNC Symbol;Acc:HGNC:12611]	ENSG00000058056	3.13467	3.43709	4.49339	5.74655
ATP11B	HGNC:13553	ATPase phospholipid transporting 11B (putative) [Source:HGNC Symbol;Acc:HGNC:13553]	ENSG00000058063	7.20937	11.2042	17.2958	7.99488
LAMC2	HGNC:6493	laminin subunit gamma 2 [Source:HGNC Symbol;Acc:HGNC:6493]	ENSG00000058085	0.0543609	0.610957	36.7089	0.500079
CDK14	HGNC:8883	cyclin dependent kinase 14 [Source:HGNC Symbol;Acc:HGNC:8883]	ENSG00000058091	1.61799	4.81148	11.0117	3.17706
SEC61A1	HGNC:18276	SEC61 translocon subunit alpha 1 [Source:HGNC Symbol;Acc:HGNC:18276]	ENSG00000058262	16.2004	27.9909	28.714	16.7265
PPP1R12A	HGNC:7618	protein phosphatase 1 regulatory subunit 12A [Source:HGNC Symbol;Acc:HGNC:7618]	ENSG00000058272	23.7848	25.1585	32.5728	22.5012
RASGRF1	HGNC:9875	Ras protein specific guanine nucleotide releasing factor 1 [Source:HGNC Symbol;Acc:HGNC:9875]	ENSG00000058335	3.04213	2.1313	6.58402	0.442162
CAMK2B	HGNC:1461	calcium/calmodulin dependent protein kinase II beta [Source:HGNC Symbol;Acc:HGNC:1461]	ENSG00000058404	6.81317	6.54998	10.3194	7.61921
CROCC	HGNC:21299	ciliary rootlet coiled-coil, rootletin [Source:HGNC Symbol;Acc:HGNC:21299]	ENSG00000058453	7.66932	8.67755	18.1003	28.5911
POLR3E	HGNC:30347	RNA polymerase III subunit E [Source:HGNC Symbol;Acc:HGNC:30347]	ENSG00000058600	7.30609	8.4663	13.1509	14.5707
ATP2B4	HGNC:817	ATPase plasma membrane Ca2+ transporting 4 [Source:HGNC Symbol;Acc:HGNC:817]	ENSG00000058668	3.84826	15.3554	19.6271	4.51301
ZC3H11A	HGNC:29093	zinc finger CCCH-type containing 11A [Source:HGNC Symbol;Acc:HGNC:29093]	ENSG00000058673	10.7636	15.6202	11.7115	14.842
RIOK2	HGNC:18999	RIO kinase 2 [Source:HGNC Symbol;Acc:HGNC:18999]	ENSG00000058729	2.19005	3.46093	8.63747	7.98831
YIPF1	HGNC:25231	Yip1 domain family member 1 [Source:HGNC Symbol;Acc:HGNC:25231]	ENSG00000058799	3.59844	4.99208	7.6349	3.15194
NDC1	HGNC:25525	NDC1 transmembrane nucleoporin [Source:HGNC Symbol;Acc:HGNC:25525]	ENSG00000058804	2.85036	2.84243	3.28924	2.15219
DGKG	HGNC:2853	diacylglycerol kinase gamma [Source:HGNC Symbol;Acc:HGNC:2853]	ENSG00000058866	2.60322	1.19327	5.91935	1.09902
FLYWCH1	HGNC:25404	FLYWCH-type zinc finger 1 [Source:HGNC Symbol;Acc:HGNC:25404]	ENSG00000059122	7.47797	14.8342	16.4237	5.39527
UNKL	HGNC:14184	unk like zinc finger [Source:HGNC Symbol;Acc:HGNC:14184]	ENSG00000059145	9.07074	14.1277	9.80978	12.4751
TBXAS1	HGNC:11609	thromboxane A synthase 1 [Source:HGNC Symbol;Acc:HGNC:11609]	ENSG00000059377	2.64286	7.62485	21.0781	4.34326
PARP12	HGNC:21919	poly(ADP-ribose) polymerase family member 12 [Source:HGNC Symbol;Acc:HGNC:21919]	ENSG00000059378	19.4214	35.1914	39.6677	5.634
ALDH18A1	HGNC:9722	aldehyde dehydrogenase 18 family member A1 [Source:HGNC Symbol;Acc:HGNC:9722]	ENSG00000059573	6.73387	7.88355	8.78149	7.10829
TARBP1	HGNC:11568	TAR (HIV-1) RNA binding protein 1 [Source:HGNC Symbol;Acc:HGNC:11568]	ENSG00000059588	6.5464	10.3639	12.401	14.7042
GATB	HGNC:8849	glutamyl-tRNA amidotransferase subunit B [Source:HGNC Symbol;Acc:HGNC:8849]	ENSG00000059691	0.963518	3.63507	6.94364	5.04444
MXD1	HGNC:6761	MAX dimerization protein 1 [Source:HGNC Symbol;Acc:HGNC:6761]	ENSG00000059728	9.27482	4.10774	7.76124	1.92223
CDK17	HGNC:8750	cyclin dependent kinase 17 [Source:HGNC Symbol;Acc:HGNC:8750]	ENSG00000059758	10.915	14.3336	15.3665	10.0655
DNAJC25	HGNC:34187	DnaJ heat shock protein family (Hsp40) member C25 [Source:HGNC Symbol;Acc:HGNC:34187]	ENSG00000059769	1.02519	1.53196	1.82721	2.10263
SLC2A3	HGNC:11007	solute carrier family 2 member 3 [Source:HGNC Symbol;Acc:HGNC:11007]	ENSG00000059804	5.72566	10.1231	14.1072	3.91902
PSD	HGNC:9507	pleckstrin and Sec7 domain containing [Source:HGNC Symbol;Acc:HGNC:9507]	ENSG00000059915	4.79502	3.06944	5.51679	2.68324
CTDP1	HGNC:2498	CTD phosphatase subunit 1 [Source:HGNC Symbol;Acc:HGNC:2498]	ENSG00000060069	4.89191	6.03641	9.1416	8.84871
YBX3	HGNC:2428	Y-box binding protein 3 [Source:HGNC Symbol;Acc:HGNC:2428]	ENSG00000060138	20.5662	15.242	49.1825	45.8572
STYK1	HGNC:18889	serine/threonine/tyrosine kinase 1 [Source:HGNC Symbol;Acc:HGNC:18889]	ENSG00000060140	2.54675	2.40846	4.27594	1.07037
WNK1	HGNC:14540	WNK lysine deficient protein kinase 1 [Source:HGNC Symbol;Acc:HGNC:14540]	ENSG00000060237	31.6032	32.4926	47.4922	53.9516
RPS17P5	HGNC:21352	ribosomal protein S17 pseudogene 5 [Source:HGNC Symbol;Acc:HGNC:21352]	ENSG00000060303	0	0.249858	0.650481	0.391229
CCAR1	HGNC:24236	cell division cycle and apoptosis regulator 1 [Source:HGNC Symbol;Acc:HGNC:24236]	ENSG00000060339	19.1426	23.3871	29.8109	23.4681
OGFR	HGNC:15768	opioid growth factor receptor [Source:HGNC Symbol;Acc:HGNC:15768]	ENSG00000060491	3.63313	6.47864	8.04147	4.29775
GNA15	HGNC:4383	G protein subunit alpha 15 [Source:HGNC Symbol;Acc:HGNC:4383]	ENSG00000060558	0.401204	2.87272	8.59989	0.254633
CREB3L3	HGNC:18855	cAMP responsive element binding protein 3 like 3 [Source:HGNC Symbol;Acc:HGNC:18855]	ENSG00000060566	0	0.301872	1.48155	0.0216759
PIGV	HGNC:26031	phosphatidylinositol glycan anchor biosynthesis class V [Source:HGNC Symbol;Acc:HGNC:26031]	ENSG00000060642	1.1889	2.02358	4.91825	1.56466
PTPRU	HGNC:9683	protein tyrosine phosphatase receptor type U [Source:HGNC Symbol;Acc:HGNC:9683]	ENSG00000060656	5.39555	5.82919	15.8423	5.09673
SNRNP40	HGNC:30857	small nuclear ribonucleoprotein U5 subunit 40 [Source:HGNC Symbol;Acc:HGNC:30857]	ENSG00000060688	13.1546	11.2549	11.01	12.0263
RIMBP2	HGNC:30339	RIMS binding protein 2 [Source:HGNC Symbol;Acc:HGNC:30339]	ENSG00000060709	1.81138	1.09682	3.50543	3.16567
COL11A1	HGNC:2186	collagen type XI alpha 1 chain [Source:HGNC Symbol;Acc:HGNC:2186]	ENSG00000060718	0.0395998	1.98817	25.339	3.70752
QSER1	HGNC:26154	glutamine and serine rich 1 [Source:HGNC Symbol;Acc:HGNC:26154]	ENSG00000060749	1.4068	3.94067	6.66572	5.49025
MPC1	HGNC:21606	mitochondrial pyruvate carrier 1 [Source:HGNC Symbol;Acc:HGNC:21606]	ENSG00000060762	8.65971	14.8767	5.67853	3.42668
ACAA1	HGNC:82	acetyl-CoA acyltransferase 1 [Source:HGNC Symbol;Acc:HGNC:82]	ENSG00000060971	11.3686	14.8654	25.0894	11.7842
BCAT1	HGNC:976	branched chain amino acid transaminase 1 [Source:HGNC Symbol;Acc:HGNC:976]	ENSG00000060982	1.01611	7.61869	12.7991	8.74552
HDAC7	HGNC:14067	histone deacetylase 7 [Source:HGNC Symbol;Acc:HGNC:14067]	ENSG00000061273	10.85	20.286	32.8684	14.292
LZTS1	HGNC:13861	leucine zipper tumor suppressor 1 [Source:HGNC Symbol;Acc:HGNC:13861]	ENSG00000061337	0.157949	1.3466	2.06274	3.15768
PRDM6	HGNC:9350	PR/SET domain 6 [Source:HGNC Symbol;Acc:HGNC:9350]	ENSG00000061455	0.161649	0.569302	3.24766	0.882366
WNT8A	HGNC:12788	Wnt family member 8A [Source:HGNC Symbol;Acc:HGNC:12788]	ENSG00000061492	0	0.064479	0.689831	0
SPAG4	HGNC:11214	sperm associated antigen 4 [Source:HGNC Symbol;Acc:HGNC:11214]	ENSG00000061656	0.943097	3.8754	5.6573	0.455174
NCKAP1	HGNC:7666	NCK associated protein 1 [Source:HGNC Symbol;Acc:HGNC:7666]	ENSG00000061676	8.26171	15.1166	17.097	6.44046
MRPS35	HGNC:16635	mitochondrial ribosomal protein S35 [Source:HGNC Symbol;Acc:HGNC:16635]	ENSG00000061794	0.87311	1.73183	5.94692	2.67114
GUCY1B1	HGNC:4687	guanylate cyclase 1 soluble subunit beta 1 [Source:HGNC Symbol;Acc:HGNC:4687]	ENSG00000061918	0.556564	3.44529	3.84511	1.1515
SFSWAP	HGNC:10790	splicing factor SWAP [Source:HGNC Symbol;Acc:HGNC:10790]	ENSG00000061936	14.3282	22.3055	15.3537	25.3939
TNK2	HGNC:19297	tyrosine kinase non receptor 2 [Source:HGNC Symbol;Acc:HGNC:19297]	ENSG00000061938	13.7825	20.2711	30.6301	17.7611
MON2	HGNC:29177	MON2 homolog, regulator of endosome-to-Golgi trafficking [Source:HGNC Symbol;Acc:HGNC:29177]	ENSG00000061987	10.1489	16.0218	10.0965	8.4723
CDH3	HGNC:1762	cadherin 3 [Source:HGNC Symbol;Acc:HGNC:1762]	ENSG00000062038	2.17202	2.28476	19.7278	0.556966
ARSF	HGNC:721	arylsulfatase F [Source:HGNC Symbol;Acc:HGNC:721]	ENSG00000062096	0.245936	0.168921	1.34023	0.0536322
GPBP1	HGNC:29520	GC-rich promoter binding protein 1 [Source:HGNC Symbol;Acc:HGNC:29520]	ENSG00000062194	4.99814	12.0534	9.61514	9.62008
DGAT2	HGNC:16940	diacylglycerol O-acyltransferase 2 [Source:HGNC Symbol;Acc:HGNC:16940]	ENSG00000062282	3.06858	2.24254	4.14209	2.4613
ZNF112	HGNC:12892	zinc finger protein 112 [Source:HGNC Symbol;Acc:HGNC:12892]	ENSG00000062370	0.510062	1.36738	4.20092	1.05237
CS	HGNC:2422	citrate synthase [Source:HGNC Symbol;Acc:HGNC:2422]	ENSG00000062485	16.1623	22.977	35.8592	28.215
LTK	HGNC:6721	leukocyte receptor tyrosine kinase [Source:HGNC Symbol;Acc:HGNC:6721]	ENSG00000062524	0.0548397	0.61012	1.70524	0.237926
MRPS24	HGNC:14510	mitochondrial ribosomal protein S24 [Source:HGNC Symbol;Acc:HGNC:14510]	ENSG00000062582	4.03708	4.28922	10.035	5.1441
ELMO2	HGNC:17233	engulfment and cell motility 2 [Source:HGNC Symbol;Acc:HGNC:17233]	ENSG00000062598	2.72083	9.39153	13.5731	4.82537
WAPL	HGNC:23293	WAPL cohesin release factor [Source:HGNC Symbol;Acc:HGNC:23293]	ENSG00000062650	3.87831	4.21032	7.36226	3.21705
VMP1	HGNC:29559	vacuole membrane protein 1 [Source:HGNC Symbol;Acc:HGNC:29559]	ENSG00000062716	19.7821	45.4921	71.0774	14.5638
APPBP2	HGNC:622	amyloid beta precursor protein binding protein 2 [Source:HGNC Symbol;Acc:HGNC:622]	ENSG00000062725	3.73383	6.83028	5.77204	2.7144
POLD1	HGNC:9175	DNA polymerase delta 1, catalytic subunit [Source:HGNC Symbol;Acc:HGNC:9175]	ENSG00000062822	9.68597	9.73134	10.0907	16.422
SEZ6	HGNC:15955	seizure related 6 homolog [Source:HGNC Symbol;Acc:HGNC:15955]	ENSG00000063015	12.3673	9.23414	3.74135	1.97614
EIF4B	HGNC:3285	eukaryotic translation initiation factor 4B [Source:HGNC Symbol;Acc:HGNC:3285]	ENSG00000063046	28.0177	34.6586	47.4712	108.196
SLC6A16	HGNC:13622	solute carrier family 6 member 16 [Source:HGNC Symbol;Acc:HGNC:13622]	ENSG00000063127	3.42861	2.55877	5.40945	2.70929
BICRA	HGNC:4332	BRD4 interacting chromatin remodeling complex associated protein [Source:HGNC Symbol;Acc:HGNC:4332]	ENSG00000063169	3.4525	7.15701	8.90371	5.046
SPHK2	HGNC:18859	sphingosine kinase 2 [Source:HGNC Symbol;Acc:HGNC:18859]	ENSG00000063176	3.33713	3.78137	5.89441	8.27789
RPL18	HGNC:10310	ribosomal protein L18 [Source:HGNC Symbol;Acc:HGNC:10310]	ENSG00000063177	30.3376	56.3635	88.5936	150.124
CA11	HGNC:1370	carbonic anhydrase 11 [Source:HGNC Symbol;Acc:HGNC:1370]	ENSG00000063180	2.52481	6.10675	7.85248	6.93443
ISOC2	HGNC:26278	isochorismatase domain containing 2 [Source:HGNC Symbol;Acc:HGNC:26278]	ENSG00000063241	8.50551	9.9614	15.8834	7.16694
U2AF2	HGNC:23156	U2 small nuclear RNA auxiliary factor 2 [Source:HGNC Symbol;Acc:HGNC:23156]	ENSG00000063244	29.233	26.8173	35.2566	53.2241
EPN1	HGNC:21604	epsin 1 [Source:HGNC Symbol;Acc:HGNC:21604]	ENSG00000063245	14.9264	19.9237	30.9813	23.8846
MED29	HGNC:23074	mediator complex subunit 29 [Source:HGNC Symbol;Acc:HGNC:23074]	ENSG00000063322	4.27258	5.30921	5.96855	3.30609
AHRR	HGNC:346	aryl-hydrocarbon receptor repressor [Source:HGNC Symbol;Acc:HGNC:346]	ENSG00000063438	1.18428	0.201726	3.34106	0
GSC2	HGNC:4613	goosecoid homeobox 2 [Source:HGNC Symbol;Acc:HGNC:4613]	ENSG00000063515	0	0	0.291991	0.177659
ZNF275	HGNC:13069	zinc finger protein 275 [Source:HGNC Symbol;Acc:HGNC:13069]	ENSG00000063587	1.83986	3.67849	2.30121	1.06484
MTMR1	HGNC:7449	myotubularin related protein 1 [Source:HGNC Symbol;Acc:HGNC:7449]	ENSG00000063601	8.225	10.5722	10.8762	9.39269
GPC1	HGNC:4449	glypican 1 [Source:HGNC Symbol;Acc:HGNC:4449]	ENSG00000063660	2.23586	5.62846	8.24465	4.50531
ADCK1	HGNC:19038	aarF domain containing kinase 1 [Source:HGNC Symbol;Acc:HGNC:19038]	ENSG00000063761	16.1698	12.1744	4.79706	4.0729
HAGH	HGNC:4805	hydroxyacylglutathione hydrolase [Source:HGNC Symbol;Acc:HGNC:4805]	ENSG00000063854	4.76779	7.62964	14.3629	11.2735
RNF4	HGNC:10067	ring finger protein 4 [Source:HGNC Symbol;Acc:HGNC:10067]	ENSG00000063978	11.0973	13.5089	24.9664	17.5047
CASP8	HGNC:1509	caspase 8 [Source:HGNC Symbol;Acc:HGNC:1509]	ENSG00000064012	5.31178	12.2231	14.9489	1.81722
LIMCH1	HGNC:29191	LIM and calponin homology domains 1 [Source:HGNC Symbol;Acc:HGNC:29191]	ENSG00000064042	26.6302	29.3216	24.3341	14.9972
INTS13	HGNC:20174	integrator complex subunit 13 [Source:HGNC Symbol;Acc:HGNC:20174]	ENSG00000064102	3.89431	4.25879	5.0052	5.51564
TM7SF3	HGNC:23049	transmembrane 7 superfamily member 3 [Source:HGNC Symbol;Acc:HGNC:23049]	ENSG00000064115	9.54495	20.6905	26.5367	10.1792
DLX3	HGNC:2916	distal-less homeobox 3 [Source:HGNC Symbol;Acc:HGNC:2916]	ENSG00000064195	0.177208	0.585482	1.69032	0.129317
SPA17	HGNC:11210	sperm autoantigenic protein 17 [Source:HGNC Symbol;Acc:HGNC:11210]	ENSG00000064199	1.57181	2.55162	1.82177	4.39999
TSPAN32	HGNC:13410	tetraspanin 32 [Source:HGNC Symbol;Acc:HGNC:13410]	ENSG00000064201	1.15919	2.24716	4.03924	0.120264
CCN5	HGNC:12770	cellular communication network factor 5 [Source:HGNC Symbol;Acc:HGNC:12770]	ENSG00000064205	1.12287	3.10708	5.23999	0.931618
DMRT3	HGNC:13909	doublesex and mab-3 related transcription factor 3 [Source:HGNC Symbol;Acc:HGNC:13909]	ENSG00000064218	0.0794441	0.231483	0.811775	0.293692
ST3GAL6	HGNC:18080	ST3 beta-galactoside alpha-2,3-sialyltransferase 6 [Source:HGNC Symbol;Acc:HGNC:18080]	ENSG00000064225	2.00345	8.47145	17.9938	9.57247
ATP2C2	HGNC:29103	ATPase secretory pathway Ca2+ transporting 2 [Source:HGNC Symbol;Acc:HGNC:29103]	ENSG00000064270	4.07209	2.71291	11.6764	0.143147
NGFR	HGNC:7809	nerve growth factor receptor [Source:HGNC Symbol;Acc:HGNC:7809]	ENSG00000064300	0.114586	1.38126	0.61196	1.20632
CDON	HGNC:17104	cell adhesion associated, oncogene regulated [Source:HGNC Symbol;Acc:HGNC:17104]	ENSG00000064309	14.2892	15.5012	4.79919	7.37307
TAF2	HGNC:11536	TATA-box binding protein associated factor 2 [Source:HGNC Symbol;Acc:HGNC:11536]	ENSG00000064313	21.7784	25.3153	14.3504	10.9166
HIPK2	HGNC:14402	homeodomain interacting protein kinase 2 [Source:HGNC Symbol;Acc:HGNC:14402]	ENSG00000064393	6.67156	11.446	13.5522	10.7835
TNPO3	HGNC:17103	transportin 3 [Source:HGNC Symbol;Acc:HGNC:17103]	ENSG00000064419	3.91306	6.33479	8.49011	5.22497
BORCS8-MEF2B	HGNC:39979	BORCS8-MEF2B readthrough [Source:HGNC Symbol;Acc:HGNC:39979]	ENSG00000064489	1.89001	2.03012	4.37676	0.325864
RFXANK	HGNC:9987	regulatory factor X associated ankyrin containing protein [Source:HGNC Symbol;Acc:HGNC:9987]	ENSG00000064490	3.68892	6.26149	12.3412	7.65174
TMEM161A	HGNC:26020	transmembrane protein 161A [Source:HGNC Symbol;Acc:HGNC:26020]	ENSG00000064545	1.7176	4.26007	5.55378	5.09625
LPAR2	HGNC:3168	lysophosphatidic acid receptor 2 [Source:HGNC Symbol;Acc:HGNC:3168]	ENSG00000064547	5.11107	4.97283	10.6112	9.94538
CTSA	HGNC:9251	cathepsin A [Source:HGNC Symbol;Acc:HGNC:9251]	ENSG00000064601	5.7552	13.2247	34.4873	19.9935
SUGP2	HGNC:18641	SURP and G-patch domain containing 2 [Source:HGNC Symbol;Acc:HGNC:18641]	ENSG00000064607	12.0541	18.6415	16.0933	17.4741
SLC12A2	HGNC:10911	solute carrier family 12 member 2 [Source:HGNC Symbol;Acc:HGNC:10911]	ENSG00000064651	2.62654	4.48455	7.77286	4.39731
SNX24	HGNC:21533	sorting nexin 24 [Source:HGNC Symbol;Acc:HGNC:21533]	ENSG00000064652	2.59255	4.69367	9.24459	0.893914
EYA2	HGNC:3520	EYA transcriptional coactivator and phosphatase 2 [Source:HGNC Symbol;Acc:HGNC:3520]	ENSG00000064655	9.312	15.5819	17.9926	66.5605
CNN2	HGNC:2156	calponin 2 [Source:HGNC Symbol;Acc:HGNC:2156]	ENSG00000064666	5.23329	13.6716	56.0164	3.93795
ABCA7	HGNC:37	ATP binding cassette subfamily A member 7 [Source:HGNC Symbol;Acc:HGNC:37]	ENSG00000064687	10.7119	6.98033	13.9431	1.63528
SNCAIP	HGNC:11139	synuclein alpha interacting protein [Source:HGNC Symbol;Acc:HGNC:11139]	ENSG00000064692	0.0427902	1.95219	4.79671	1.3842
DDX20	HGNC:2743	DEAD-box helicase 20 [Source:HGNC Symbol;Acc:HGNC:2743]	ENSG00000064703	0.801532	2.40185	3.94945	2.97547
BTBD1	HGNC:1120	BTB domain containing 1 [Source:HGNC Symbol;Acc:HGNC:1120]	ENSG00000064726	10.4871	15.0344	21.5948	6.3353
FAR2	HGNC:25531	fatty acyl-CoA reductase 2 [Source:HGNC Symbol;Acc:HGNC:25531]	ENSG00000064763	1.65924	7.13871	10.2031	6.5633
BCAS1	HGNC:974	brain enriched myelin associated protein 1 [Source:HGNC Symbol;Acc:HGNC:974]	ENSG00000064787	0.0738469	0.411196	1.63877	0.0392042
POU1F1	HGNC:9210	POU class 1 homeobox 1 [Source:HGNC Symbol;Acc:HGNC:9210]	ENSG00000064835	0	0.067276	0.45143	0.0786029
CHI3L2	HGNC:1933	chitinase 3 like 2 [Source:HGNC Symbol;Acc:HGNC:1933]	ENSG00000064886	0.394912	1.10433	6.44546	0.479501
SBNO2	HGNC:29158	strawberry notch homolog 2 [Source:HGNC Symbol;Acc:HGNC:29158]	ENSG00000064932	12.8827	15.8043	31.114	8.02
PMS1	HGNC:9121	PMS1 homolog 1, mismatch repair system component [Source:HGNC Symbol;Acc:HGNC:9121]	ENSG00000064933	5.53046	7.21943	9.42446	8.53739
HMG20B	HGNC:5002	high mobility group 20B [Source:HGNC Symbol;Acc:HGNC:5002]	ENSG00000064961	5.08533	12.2248	19.0351	13.7666
CALCRL	HGNC:16709	calcitonin receptor like receptor [Source:HGNC Symbol;Acc:HGNC:16709]	ENSG00000064989	0.414962	4.50287	11.273	1.84223
TAF11	HGNC:11544	TATA-box binding protein associated factor 11 [Source:HGNC Symbol;Acc:HGNC:11544]	ENSG00000064995	3.97962	6.87385	6.99039	11.5154
ANKS1A	HGNC:20961	ankyrin repeat and sterile alpha motif domain containing 1A [Source:HGNC Symbol;Acc:HGNC:20961]	ENSG00000064999	3.58532	5.08162	9.46163	10.8395
AP3D1	HGNC:568	adaptor related protein complex 3 subunit delta 1 [Source:HGNC Symbol;Acc:HGNC:568]	ENSG00000065000	18.6029	22.1142	34.3369	16.7191
ZNF76	HGNC:13149	zinc finger protein 76 [Source:HGNC Symbol;Acc:HGNC:13149]	ENSG00000065029	12.4274	12.5078	21.7739	14.7526
SLC9A3R2	HGNC:11076	SLC9A3 regulator 2 [Source:HGNC Symbol;Acc:HGNC:11076]	ENSG00000065054	4.7316	17.8758	31.9031	7.672
NTHL1	HGNC:8028	nth like DNA glycosylase 1 [Source:HGNC Symbol;Acc:HGNC:8028]	ENSG00000065057	1.13651	3.78893	6.54358	8.89259
UHRF1BP1	HGNC:21216	UHRF1 binding protein 1 [Source:HGNC Symbol;Acc:HGNC:21216]	ENSG00000065060	2.46325	2.89828	4.25458	5.07289
GNAI3	HGNC:4387	G protein subunit alpha i3 [Source:HGNC Symbol;Acc:HGNC:4387]	ENSG00000065135	0.967168	2.16386	5.55229	1.96449
IPO5	HGNC:6402	importin 5 [Source:HGNC Symbol;Acc:HGNC:6402]	ENSG00000065150	21.5995	30.8908	37.1352	59.0422
OAT	HGNC:8091	ornithine aminotransferase [Source:HGNC Symbol;Acc:HGNC:8091]	ENSG00000065154	3.91611	4.48433	12.6825	1.26587
WDR3	HGNC:12755	WD repeat domain 3 [Source:HGNC Symbol;Acc:HGNC:12755]	ENSG00000065183	1.47437	2.27863	5.26278	6.84236
PKN2	HGNC:9406	protein kinase N2 [Source:HGNC Symbol;Acc:HGNC:9406]	ENSG00000065243	5.80609	8.38515	10.9013	9.86689
WDR18	HGNC:17956	WD repeat domain 18 [Source:HGNC Symbol;Acc:HGNC:17956]	ENSG00000065268	3.12774	6.42964	7.33097	7.74071
TRAM2	HGNC:16855	translocation associated membrane protein 2 [Source:HGNC Symbol;Acc:HGNC:16855]	ENSG00000065308	1.29497	5.37137	4.88886	1.64811
NTN1	HGNC:8029	netrin 1 [Source:HGNC Symbol;Acc:HGNC:8029]	ENSG00000065320	0.365941	0.714312	2.39214	0.245349
GLP2R	HGNC:4325	glucagon like peptide 2 receptor [Source:HGNC Symbol;Acc:HGNC:4325]	ENSG00000065325	0	0.23234	2.2671	0.0304367
MCM10	HGNC:18043	minichromosome maintenance 10 replication initiation factor [Source:HGNC Symbol;Acc:HGNC:18043]	ENSG00000065328	4.67308	1.42807	5.53605	4.47708
DGKA	HGNC:2849	diacylglycerol kinase alpha [Source:HGNC Symbol;Acc:HGNC:2849]	ENSG00000065357	14.3287	50.1978	95.7796	26.0666
ERBB3	HGNC:3431	erb-b2 receptor tyrosine kinase 3 [Source:HGNC Symbol;Acc:HGNC:3431]	ENSG00000065361	21.699	51.5012	51.8818	18.7748
ROPN1	HGNC:17692	rhophilin associated tail protein 1 [Source:HGNC Symbol;Acc:HGNC:17692]	ENSG00000065371	0	0.109129	1.61222	0.385013
ANKRD44	HGNC:25259	ankyrin repeat domain 44 [Source:HGNC Symbol;Acc:HGNC:25259]	ENSG00000065413	5.64792	12.2888	21.4768	5.86651
KARS1	HGNC:6215	lysyl-tRNA synthetase 1 [Source:HGNC Symbol;Acc:HGNC:6215]	ENSG00000065427	4.98776	11.1337	14.8737	16.1249
ADAT1	HGNC:228	adenosine deaminase tRNA specific 1 [Source:HGNC Symbol;Acc:HGNC:228]	ENSG00000065457	6.14556	11.3185	18.72	9.53181
PDIA5	HGNC:24811	protein disulfide isomerase family A member 5 [Source:HGNC Symbol;Acc:HGNC:24811]	ENSG00000065485	5.04058	8.08681	11.9852	5.5835
TBC1D22B	HGNC:21602	TBC1 domain family member 22B [Source:HGNC Symbol;Acc:HGNC:21602]	ENSG00000065491	1.83619	2.68109	2.86951	1.61884
NDUFB4	HGNC:7699	NADH:ubiquinone oxidoreductase subunit B4 [Source:HGNC Symbol;Acc:HGNC:7699]	ENSG00000065518	3.21603	6.27846	7.38358	4.56454
SPEN	HGNC:17575	spen family transcriptional repressor [Source:HGNC Symbol;Acc:HGNC:17575]	ENSG00000065526	16.8691	15.4123	13.8682	17.4321
MYLK	HGNC:7590	myosin light chain kinase [Source:HGNC Symbol;Acc:HGNC:7590]	ENSG00000065534	1.16001	25.0922	66.4861	6.43171
ZC3H15	HGNC:29528	zinc finger CCCH-type containing 15 [Source:HGNC Symbol;Acc:HGNC:29528]	ENSG00000065548	14.9546	14.9574	16.7002	19.4201
MAP2K4	HGNC:6844	mitogen-activated protein kinase kinase 4 [Source:HGNC Symbol;Acc:HGNC:6844]	ENSG00000065559	4.72748	6.35273	5.91213	2.94057
PACC1	HGNC:25593	proton activated chloride channel 1 [Source:HGNC Symbol;Acc:HGNC:25593]	ENSG00000065600	5.52691	4.94434	7.86457	4.74682
SNAP91	HGNC:14986	synaptosome associated protein 91 [Source:HGNC Symbol;Acc:HGNC:14986]	ENSG00000065609	2.40328	3.46714	6.0077	0.940719
SLK	HGNC:11088	STE20 like kinase [Source:HGNC Symbol;Acc:HGNC:11088]	ENSG00000065613	3.74811	3.2566	9.26799	4.36474
CYB5R4	HGNC:20147	cytochrome b5 reductase 4 [Source:HGNC Symbol;Acc:HGNC:20147]	ENSG00000065615	3.84232	7.27142	10.4333	3.5557
COL17A1	HGNC:2194	collagen type XVII alpha 1 chain [Source:HGNC Symbol;Acc:HGNC:2194]	ENSG00000065618	0.152597	0.508764	11.7134	0.331791
GSTO2	HGNC:23064	glutathione S-transferase omega 2 [Source:HGNC Symbol;Acc:HGNC:23064]	ENSG00000065621	2.18973	4.28878	9.78675	2.52143
SEC61A2	HGNC:17702	SEC61 translocon subunit alpha 2 [Source:HGNC Symbol;Acc:HGNC:17702]	ENSG00000065665	2.06162	3.26784	4.75966	3.05638
PRKCQ	HGNC:9410	protein kinase C theta [Source:HGNC Symbol;Acc:HGNC:9410]	ENSG00000065675	1.0723	1.1521	1.65789	0.872505
TLE2	HGNC:11838	TLE family member 2, transcriptional corepressor [Source:HGNC Symbol;Acc:HGNC:11838]	ENSG00000065717	12.1475	15.4155	21.2066	6.57159
ASB1	HGNC:16011	ankyrin repeat and SOCS box containing 1 [Source:HGNC Symbol;Acc:HGNC:16011]	ENSG00000065802	5.80945	7.6786	8.97017	7.88919
FAM107B	HGNC:23726	family with sequence similarity 107 member B [Source:HGNC Symbol;Acc:HGNC:23726]	ENSG00000065809	2.17465	9.29448	29.2307	4.87172
ME1	HGNC:6983	malic enzyme 1 [Source:HGNC Symbol;Acc:HGNC:6983]	ENSG00000065833	1.52209	2.08765	2.66455	0.2988
TBC1D1	HGNC:11578	TBC1 domain family member 1 [Source:HGNC Symbol;Acc:HGNC:11578]	ENSG00000065882	6.95986	20.3079	24.206	6.01378
CDK13	HGNC:1733	cyclin dependent kinase 13 [Source:HGNC Symbol;Acc:HGNC:1733]	ENSG00000065883	12.8575	23.5576	34.2826	18.4925
MTHFD2	HGNC:7434	methylenetetrahydrofolate dehydrogenase (NADP+ dependent) 2, methenyltetrahydrofolate cyclohydrolase [Source:HGNC Symbol;Acc:HGNC:7434]	ENSG00000065911	6.94531	10.3724	12.1702	12.6435
SLC9A7	HGNC:17123	solute carrier family 9 member A7 [Source:HGNC Symbol;Acc:HGNC:17123]	ENSG00000065923	9.45164	5.67805	3.35033	3.1866
FOXJ2	HGNC:24818	forkhead box J2 [Source:HGNC Symbol;Acc:HGNC:24818]	ENSG00000065970	2.50257	3.06181	5.5823	2.80642
YBX1	HGNC:8014	Y-box binding protein 1 [Source:HGNC Symbol;Acc:HGNC:8014]	ENSG00000065978	93.8167	82.6308	104.015	125.248
PDE4A	HGNC:8780	phosphodiesterase 4A [Source:HGNC Symbol;Acc:HGNC:8780]	ENSG00000065989	0.556507	1.83925	4.22606	1.25518
PPP2R5A	HGNC:9309	protein phosphatase 2 regulatory subunit B'alpha [Source:HGNC Symbol;Acc:HGNC:9309]	ENSG00000066027	5.39567	8.1151	7.76617	1.72608
CTNNA2	HGNC:2510	catenin alpha 2 [Source:HGNC Symbol;Acc:HGNC:2510]	ENSG00000066032	5.16875	23.1773	4.31573	2.61145
ELAVL1	HGNC:3312	ELAV like RNA binding protein 1 [Source:HGNC Symbol;Acc:HGNC:3312]	ENSG00000066044	7.5911	13.555	15.1072	11.5769
TIE1	HGNC:11809	tyrosine kinase with immunoglobulin like and EGF like domains 1 [Source:HGNC Symbol;Acc:HGNC:11809]	ENSG00000066056	0.385338	3.61809	14.8373	1.66486
DIP2B	HGNC:29284	disco interacting protein 2 homolog B [Source:HGNC Symbol;Acc:HGNC:29284]	ENSG00000066084	2.88222	3.81269	7.71517	4.9236
SMARCD1	HGNC:11106	SWI/SNF related, matrix associated, actin dependent regulator of chromatin, subfamily d, member 1 [Source:HGNC Symbol;Acc:HGNC:11106]	ENSG00000066117	8.11067	17.4002	22.7117	25.8778
KDM4A	HGNC:22978	lysine demethylase 4A [Source:HGNC Symbol;Acc:HGNC:22978]	ENSG00000066135	8.35901	7.94522	11.4335	6.26078
NFYC	HGNC:7806	nuclear transcription factor Y subunit gamma [Source:HGNC Symbol;Acc:HGNC:7806]	ENSG00000066136	16.5641	17.6298	21.6702	10.1997
ZMYND12	HGNC:21192	zinc finger MYND-type containing 12 [Source:HGNC Symbol;Acc:HGNC:21192]	ENSG00000066185	0.303216	0.49728	1.92567	0.188406
SLC9A3	HGNC:11073	solute carrier family 9 member A3 [Source:HGNC Symbol;Acc:HGNC:11073]	ENSG00000066230	1.38077	0.917934	2.55541	0.74747
NGEF	HGNC:7807	neuronal guanine nucleotide exchange factor [Source:HGNC Symbol;Acc:HGNC:7807]	ENSG00000066248	1.32298	3.93839	8.89048	0.999926
ASPM	HGNC:19048	assembly factor for spindle microtubules [Source:HGNC Symbol;Acc:HGNC:19048]	ENSG00000066279	5.16004	7.67525	3.46389	4.92962
CD84	HGNC:1704	CD84 molecule [Source:HGNC Symbol;Acc:HGNC:1704]	ENSG00000066294	1.02182	4.7393	11.5619	0.828223
ELOVL1	HGNC:14418	ELOVL fatty acid elongase 1 [Source:HGNC Symbol;Acc:HGNC:14418]	ENSG00000066322	8.13733	7.62537	13.493	2.49895
SPI1	HGNC:11241	Spi-1 proto-oncogene [Source:HGNC Symbol;Acc:HGNC:11241]	ENSG00000066336	6.55394	6.19844	20.2348	1.05155
POLR1H	HGNC:13182	RNA polymerase I subunit H [Source:HGNC Symbol;Acc:HGNC:13182]	ENSG00000066379	1.30466	4.84159	5.89385	3.5247
MPPED2	HGNC:1180	metallophosphoesterase domain containing 2 [Source:HGNC Symbol;Acc:HGNC:1180]	ENSG00000066382	0.169334	0.868317	3.94994	0.394983
CLDN18	HGNC:2039	claudin 18 [Source:HGNC Symbol;Acc:HGNC:2039]	ENSG00000066405	0.298761	1.5905	3.51726	1.04842
ZBTB11	HGNC:16740	zinc finger and BTB domain containing 11 [Source:HGNC Symbol;Acc:HGNC:16740]	ENSG00000066422	3.12941	5.67745	5.97383	2.98746
ATXN3	HGNC:7106	ataxin 3 [Source:HGNC Symbol;Acc:HGNC:7106]	ENSG00000066427	11.2425	21.9417	24.389	14.0942
GOLGA5	HGNC:4428	golgin A5 [Source:HGNC Symbol;Acc:HGNC:4428]	ENSG00000066455	6.03881	6.41696	7.23749	3.95254
FGFR2	HGNC:3689	fibroblast growth factor receptor 2 [Source:HGNC Symbol;Acc:HGNC:3689]	ENSG00000066468	7.13966	7.1565	8.95841	7.63887
LRRC40	HGNC:26004	leucine rich repeat containing 40 [Source:HGNC Symbol;Acc:HGNC:26004]	ENSG00000066557	1.70715	2.89754	2.09089	1.66894
ISOC1	HGNC:24254	isochorismatase domain containing 1 [Source:HGNC Symbol;Acc:HGNC:24254]	ENSG00000066583	1.24053	1.98733	1.57547	1.4713
EML1	HGNC:3330	EMAP like 1 [Source:HGNC Symbol;Acc:HGNC:3330]	ENSG00000066629	14.163	10.1802	11.7171	4.3045
TRMT11	HGNC:21080	tRNA methyltransferase 11 homolog [Source:HGNC Symbol;Acc:HGNC:21080]	ENSG00000066651	7.62573	13.9743	14.1521	31.2609
THUMPD1	HGNC:23807	THUMP domain containing 1 [Source:HGNC Symbol;Acc:HGNC:23807]	ENSG00000066654	4.38245	8.41993	11.3236	7.34689
MSANTD3	HGNC:23370	Myb/SANT DNA binding domain containing 3 [Source:HGNC Symbol;Acc:HGNC:23370]	ENSG00000066697	2.89169	4.52166	5.13423	4.38975
KIF26A	HGNC:20226	kinesin family member 26A [Source:HGNC Symbol;Acc:HGNC:20226]	ENSG00000066735	4.88891	3.77529	0.568669	1.28482
ATG2B	HGNC:20187	autophagy related 2B [Source:HGNC Symbol;Acc:HGNC:20187]	ENSG00000066739	10.7082	10.6936	7.60652	7.45056
ARFGEF1	HGNC:15772	ADP ribosylation factor guanine nucleotide exchange factor 1 [Source:HGNC Symbol;Acc:HGNC:15772]	ENSG00000066777	22.865	20.7547	12.9824	5.50293
ACSM2B	HGNC:30931	acyl-CoA synthetase medium chain family member 2B [Source:HGNC Symbol;Acc:HGNC:30931]	ENSG00000066813	0.639362	2.71539	7.52995	2.28494
ZFAT	HGNC:19899	zinc finger and AT-hook domain containing [Source:HGNC Symbol;Acc:HGNC:19899]	ENSG00000066827	5.19935	6.11503	7.93912	2.32997
MTFR1	HGNC:29510	mitochondrial fission regulator 1 [Source:HGNC Symbol;Acc:HGNC:29510]	ENSG00000066855	16.5494	26.7087	17.0152	9.71652
STAG3	HGNC:11356	stromal antigen 3 [Source:HGNC Symbol;Acc:HGNC:11356]	ENSG00000066923	21.298	15.1984	15.0395	9.86192
FECH	HGNC:3647	ferrochelatase [Source:HGNC Symbol;Acc:HGNC:3647]	ENSG00000066926	4.03642	3.30157	5.90812	3.93336
MYO9A	HGNC:7608	myosin IXA [Source:HGNC Symbol;Acc:HGNC:7608]	ENSG00000066933	7.58532	10.4887	22.5309	5.84479
DDX3Y	HGNC:2699	DEAD-box helicase 3 Y-linked [Source:HGNC Symbol;Acc:HGNC:2699]	ENSG00000067048	2.90423	0.202703	0.416648	0.024905
PFKP	HGNC:8878	phosphofructokinase, platelet [Source:HGNC Symbol;Acc:HGNC:8878]	ENSG00000067057	21.2576	14.3	31.5053	36.0176
IDI1	HGNC:5387	isopentenyl-diphosphate delta isomerase 1 [Source:HGNC Symbol;Acc:HGNC:5387]	ENSG00000067064	1.5855	1.78286	6.0928	3.1051
SP100	HGNC:11206	SP100 nuclear antigen [Source:HGNC Symbol;Acc:HGNC:11206]	ENSG00000067066	17.8277	50.6664	39.4706	4.83124
KLF6	HGNC:2235	Kruppel like factor 6 [Source:HGNC Symbol;Acc:HGNC:2235]	ENSG00000067082	8.2439	9.0695	27.3524	4.99646
PLPP1	HGNC:9228	phospholipid phosphatase 1 [Source:HGNC Symbol;Acc:HGNC:9228]	ENSG00000067113	0.965013	2.93575	3.94489	2.66548
NEO1	HGNC:7754	neogenin 1 [Source:HGNC Symbol;Acc:HGNC:7754]	ENSG00000067141	11.8147	10.3503	15.5958	9.74167
TRAM1	HGNC:20568	translocation associated membrane protein 1 [Source:HGNC Symbol;Acc:HGNC:20568]	ENSG00000067167	14.7941	18.9298	24.4455	6.96132
PHKA1	HGNC:8925	phosphorylase kinase regulatory subunit alpha 1 [Source:HGNC Symbol;Acc:HGNC:8925]	ENSG00000067177	1.99833	2.23885	2.34707	2.15057
TNFRSF1A	HGNC:11916	TNF receptor superfamily member 1A [Source:HGNC Symbol;Acc:HGNC:11916]	ENSG00000067182	4.16102	12.323	34.0813	3.66713
CACNB1	HGNC:1401	calcium voltage-gated channel auxiliary subunit beta 1 [Source:HGNC Symbol;Acc:HGNC:1401]	ENSG00000067191	2.17558	4.49962	10.6811	6.40268
EVI5	HGNC:3501	ecotropic viral integration site 5 [Source:HGNC Symbol;Acc:HGNC:3501]	ENSG00000067208	9.19278	15.228	20.5887	10.0839
STOML1	HGNC:14560	stomatin like 1 [Source:HGNC Symbol;Acc:HGNC:14560]	ENSG00000067221	2.41852	2.81174	6.72884	1.13019
PKM	HGNC:9021	pyruvate kinase M1/2 [Source:HGNC Symbol;Acc:HGNC:9021]	ENSG00000067225	63.0581	58.2337	158.927	93.7315
DHX29	HGNC:15815	DExH-box helicase 29 [Source:HGNC Symbol;Acc:HGNC:15815]	ENSG00000067248	1.10163	2.00116	4.09084	1.68729
DNTTIP2	HGNC:24013	deoxynucleotidyltransferase terminal interacting protein 2 [Source:HGNC Symbol;Acc:HGNC:24013]	ENSG00000067334	1.08314	4.15348	10.9746	6.1011
METTL22	HGNC:28368	methyltransferase like 22 [Source:HGNC Symbol;Acc:HGNC:28368]	ENSG00000067365	8.98023	12.9457	20.833	28.7348
TP53BP1	HGNC:11999	tumor protein p53 binding protein 1 [Source:HGNC Symbol;Acc:HGNC:11999]	ENSG00000067369	9.76275	21.3182	19.4285	12.8428
TRO	HGNC:12326	trophinin [Source:HGNC Symbol;Acc:HGNC:12326]	ENSG00000067445	0.0559304	2.35623	8.12316	17.7752
RRP15	HGNC:24255	ribosomal RNA processing 15 homolog [Source:HGNC Symbol;Acc:HGNC:24255]	ENSG00000067533	2.37392	3.9627	3.57683	3.86354
RHOA	HGNC:667	ras homolog family member A [Source:HGNC Symbol;Acc:HGNC:667]	ENSG00000067560	20.6081	33.7519	58.8193	30.7472
DHX8	HGNC:2749	DEAH-box helicase 8 [Source:HGNC Symbol;Acc:HGNC:2749]	ENSG00000067596	4.14678	10.7784	14.4814	8.99281
PMS2P4	HGNC:9129	PMS1 homolog 2, mismatch repair system component pseudogene 4 [Source:HGNC Symbol;Acc:HGNC:9129]	ENSG00000067601	1.96299	2.00055	3.46332	1.29466
PRKCZ	HGNC:9412	protein kinase C zeta [Source:HGNC Symbol;Acc:HGNC:9412]	ENSG00000067606	26.4615	21.7672	30.9169	7.67606
ZFY	HGNC:12870	zinc finger protein Y-linked [Source:HGNC Symbol;Acc:HGNC:12870]	ENSG00000067646	0.0926246	0	0	0
IARS2	HGNC:29685	isoleucyl-tRNA synthetase 2, mitochondrial [Source:HGNC Symbol;Acc:HGNC:29685]	ENSG00000067704	5.07724	10.9627	11.3266	6.84853
SYT1	HGNC:11509	synaptotagmin 1 [Source:HGNC Symbol;Acc:HGNC:11509]	ENSG00000067715	0.138446	0.34079	2.64551	2.13322
NAV3	HGNC:15998	neuron navigator 3 [Source:HGNC Symbol;Acc:HGNC:15998]	ENSG00000067798	9.18913	13.486	24.4923	6.38693
IDH3G	HGNC:5386	isocitrate dehydrogenase (NAD(+)) 3 non-catalytic subunit gamma [Source:HGNC Symbol;Acc:HGNC:5386]	ENSG00000067829	9.52484	13.825	13.5731	11.5656
ROGDI	HGNC:29478	rogdi atypical leucine zipper [Source:HGNC Symbol;Acc:HGNC:29478]	ENSG00000067836	7.68622	10.5313	7.15525	11.8606
PDZD4	HGNC:21167	PDZ domain containing 4 [Source:HGNC Symbol;Acc:HGNC:21167]	ENSG00000067840	18.387	13.1954	4.60001	6.06113
ATP2B3	HGNC:816	ATPase plasma membrane Ca2+ transporting 3 [Source:HGNC Symbol;Acc:HGNC:816]	ENSG00000067842	0.246908	0.725315	2.21881	5.1015
ROCK1	HGNC:10251	Rho associated coiled-coil containing protein kinase 1 [Source:HGNC Symbol;Acc:HGNC:10251]	ENSG00000067900	7.88222	14.3937	18.1185	8.75034
CBFB	HGNC:1539	core-binding factor subunit beta [Source:HGNC Symbol;Acc:HGNC:1539]	ENSG00000067955	10.0304	14.947	12.3367	20.9876
PDK3	HGNC:8811	pyruvate dehydrogenase kinase 3 [Source:HGNC Symbol;Acc:HGNC:8811]	ENSG00000067992	2.63338	3.32454	3.74263	1.88046
HYAL2	HGNC:5321	hyaluronidase 2 [Source:HGNC Symbol;Acc:HGNC:5321]	ENSG00000068001	0.806232	5.25283	11.0292	2.56161
HDAC4	HGNC:14063	histone deacetylase 4 [Source:HGNC Symbol;Acc:HGNC:14063]	ENSG00000068024	9.05606	15.4291	17.6136	16.1979
RASSF1	HGNC:9882	Ras association domain family member 1 [Source:HGNC Symbol;Acc:HGNC:9882]	ENSG00000068028	3.76972	5.55287	8.2206	4.50309
FGFR3	HGNC:3690	fibroblast growth factor receptor 3 [Source:HGNC Symbol;Acc:HGNC:3690]	ENSG00000068078	1.62494	0.596572	8.0009	6.41318
IFI35	HGNC:5399	interferon induced protein 35 [Source:HGNC Symbol;Acc:HGNC:5399]	ENSG00000068079	8.41104	12.7208	12.1856	1.29523
HEATR6	HGNC:24076	HEAT repeat containing 6 [Source:HGNC Symbol;Acc:HGNC:24076]	ENSG00000068097	5.74348	9.38276	10.5192	4.30718
COASY	HGNC:29932	Coenzyme A synthase [Source:HGNC Symbol;Acc:HGNC:29932]	ENSG00000068120	5.02595	10.1482	13.8544	9.67314
PLEKHH3	HGNC:26105	pleckstrin homology, MyTH4 and FERM domain containing H3 [Source:HGNC Symbol;Acc:HGNC:26105]	ENSG00000068137	4.31576	5.5496	6.01451	7.21769
MEF2A	HGNC:6993	myocyte enhancer factor 2A [Source:HGNC Symbol;Acc:HGNC:6993]	ENSG00000068305	6.10886	10.329	16.0593	8.86932
OTUD5	HGNC:25402	OTU deubiquitinase 5 [Source:HGNC Symbol;Acc:HGNC:25402]	ENSG00000068308	8.64742	12.3818	12.2954	16.8408
TFE3	HGNC:11752	transcription factor binding to IGHM enhancer 3 [Source:HGNC Symbol;Acc:HGNC:11752]	ENSG00000068323	8.18816	12.3242	11.8019	5.11605
TBC1D25	HGNC:8092	TBC1 domain family member 25 [Source:HGNC Symbol;Acc:HGNC:8092]	ENSG00000068354	5.9582	4.2579	5.46011	4.45922
ACSL4	HGNC:3571	acyl-CoA synthetase long chain family member 4 [Source:HGNC Symbol;Acc:HGNC:3571]	ENSG00000068366	8.98776	9.76473	13.7337	2.85979
INPP5A	HGNC:6076	inositol polyphosphate-5-phosphatase A [Source:HGNC Symbol;Acc:HGNC:6076]	ENSG00000068383	3.08274	3.91269	7.54751	3.83841
GPKOW	HGNC:30677	G-patch domain and KOW motifs [Source:HGNC Symbol;Acc:HGNC:30677]	ENSG00000068394	3.1098	4.07646	3.66529	5.34183
GRIPAP1	HGNC:18706	GRIP1 associated protein 1 [Source:HGNC Symbol;Acc:HGNC:18706]	ENSG00000068400	39.9737	35.0922	15.3351	32.8953
FTSJ1	HGNC:13254	FtsJ RNA 2'-O-methyltransferase 1 [Source:HGNC Symbol;Acc:HGNC:13254]	ENSG00000068438	12.8624	15.7012	11.3698	21.1049
PRR11	HGNC:25619	proline rich 11 [Source:HGNC Symbol;Acc:HGNC:25619]	ENSG00000068489	3.35196	8.77952	11.779	4.48548
REEP1	HGNC:25786	receptor accessory protein 1 [Source:HGNC Symbol;Acc:HGNC:25786]	ENSG00000068615	1.11252	1.89345	3.95765	1.90726
ATP11A	HGNC:13552	ATPase phospholipid transporting 11A [Source:HGNC Symbol;Acc:HGNC:13552]	ENSG00000068650	58.3056	80.3875	76.1705	34.5767
POLR1A	HGNC:17264	RNA polymerase I subunit A [Source:HGNC Symbol;Acc:HGNC:17264]	ENSG00000068654	3.95724	9.71392	19.014	12.4515
LAPTM4A	HGNC:6924	lysosomal protein transmembrane 4 alpha [Source:HGNC Symbol;Acc:HGNC:6924]	ENSG00000068697	7.24109	14.5872	18.5436	4.97812
TTC7A	HGNC:19750	tetratricopeptide repeat domain 7A [Source:HGNC Symbol;Acc:HGNC:19750]	ENSG00000068724	4.7617	9.86037	16.1077	3.65681
IP6K2	HGNC:17313	inositol hexakisphosphate kinase 2 [Source:HGNC Symbol;Acc:HGNC:17313]	ENSG00000068745	20.9737	28.7313	35.0428	43.8533
STON1-GTF2A1L	HGNC:30651	STON1-GTF2A1L readthrough [Source:HGNC Symbol;Acc:HGNC:30651]	ENSG00000068781	2.76413e-08	0.167298	2.39496	0.000352433
SRBD1	HGNC:25521	S1 RNA binding domain 1 [Source:HGNC Symbol;Acc:HGNC:25521]	ENSG00000068784	1.88577	4.00737	7.07425	2.73538
KIF2A	HGNC:6318	kinesin family member 2A [Source:HGNC Symbol;Acc:HGNC:6318]	ENSG00000068796	4.26398	8.95863	9.12714	6.92552
RASGRP2	HGNC:9879	RAS guanyl releasing protein 2 [Source:HGNC Symbol;Acc:HGNC:9879]	ENSG00000068831	4.8306	3.15156	6.2949	1.47057
PSME4	HGNC:20635	proteasome activator subunit 4 [Source:HGNC Symbol;Acc:HGNC:20635]	ENSG00000068878	6.48192	11.2957	12.7812	7.56754
IFT80	HGNC:29262	intraflagellar transport 80 [Source:HGNC Symbol;Acc:HGNC:29262]	ENSG00000068885	9.64851	14.8352	16.6439	10.0767
SIRT2	HGNC:10886	sirtuin 2 [Source:HGNC Symbol;Acc:HGNC:10886]	ENSG00000068903	9.94054	16.1786	27.3253	8.76002
ERLEC1	HGNC:25222	endoplasmic reticulum lectin 1 [Source:HGNC Symbol;Acc:HGNC:25222]	ENSG00000068912	5.57922	10.2999	11.7572	4.29526
PPP2R5B	HGNC:9310	protein phosphatase 2 regulatory subunit B'beta [Source:HGNC Symbol;Acc:HGNC:9310]	ENSG00000068971	3.20219	3.65483	8.60467	1.46799
PYGM	HGNC:9726	glycogen phosphorylase, muscle associated [Source:HGNC Symbol;Acc:HGNC:9726]	ENSG00000068976	1.57897	2.27593	4.55616	1.59489
PAGE1	HGNC:4107	PAGE family member 1 [Source:HGNC Symbol;Acc:HGNC:4107]	ENSG00000068985	0	0	1.0044	0
PITX1	HGNC:9004	paired like homeodomain 1 [Source:HGNC Symbol;Acc:HGNC:9004]	ENSG00000069011	0.534949	1.55796	5.92662	2.96995
TRPC7	HGNC:20754	transient receptor potential cation channel subfamily C member 7 [Source:HGNC Symbol;Acc:HGNC:20754]	ENSG00000069018	0	0.0530562	1.68742	0
MAST4	HGNC:19037	microtubule associated serine/threonine kinase family member 4 [Source:HGNC Symbol;Acc:HGNC:19037]	ENSG00000069020	3.24187	8.09303	24.0179	9.74875
ADGRF5	HGNC:19030	adhesion G protein-coupled receptor F5 [Source:HGNC Symbol;Acc:HGNC:19030]	ENSG00000069122	2.3455	7.05111	15.5972	1.78588
SDK2	HGNC:19308	sidekick cell adhesion molecule 2 [Source:HGNC Symbol;Acc:HGNC:19308]	ENSG00000069188	3.75527	3.487	7.7788	3.3108
ADAM7	HGNC:214	ADAM metallopeptidase domain 7 [Source:HGNC Symbol;Acc:HGNC:214]	ENSG00000069206	0.0387802	0.117971	0.989423	0
NUP133	HGNC:18016	nucleoporin 133 [Source:HGNC Symbol;Acc:HGNC:18016]	ENSG00000069248	6.23255	11.1012	9.09695	5.17356
NUCKS1	HGNC:29923	nuclear casein kinase and cyclin dependent kinase substrate 1 [Source:HGNC Symbol;Acc:HGNC:29923]	ENSG00000069275	34.4367	33.5855	26.1542	37.7177
VPS35	HGNC:13487	VPS35 retromer complex component [Source:HGNC Symbol;Acc:HGNC:13487]	ENSG00000069329	4.18653	9.14654	11.7961	6.00422
DNAJA2	HGNC:14884	DnaJ heat shock protein family (Hsp40) member A2 [Source:HGNC Symbol;Acc:HGNC:14884]	ENSG00000069345	5.13529	9.89537	14.5136	6.67882
BCL3	HGNC:998	BCL3 transcription coactivator [Source:HGNC Symbol;Acc:HGNC:998]	ENSG00000069399	4.0886	7.5547	13.839	1.32662
KCNAB2	HGNC:6229	potassium voltage-gated channel subfamily A regulatory beta subunit 2 [Source:HGNC Symbol;Acc:HGNC:6229]	ENSG00000069424	19.1292	18.566	21.0188	5.44845
ABCC9	HGNC:60	ATP binding cassette subfamily C member 9 [Source:HGNC Symbol;Acc:HGNC:60]	ENSG00000069431	1.25743	4.76062	10.9715	3.4511
GAL	HGNC:4114	galanin and GMAP prepropeptide [Source:HGNC Symbol;Acc:HGNC:4114]	ENSG00000069482	0.100658	0.111077	1.17047	0.0866055
CLEC2D	HGNC:14351	C-type lectin domain family 2 member D [Source:HGNC Symbol;Acc:HGNC:14351]	ENSG00000069493	3.51488	16.4811	15.8872	3.02877
FUNDC1	HGNC:28746	FUN14 domain containing 1 [Source:HGNC Symbol;Acc:HGNC:28746]	ENSG00000069509	3.1754	4.13415	1.92806	2.83545
MAOB	HGNC:6834	monoamine oxidase B [Source:HGNC Symbol;Acc:HGNC:6834]	ENSG00000069535	0.368762	0.904052	5.68184	1.09664
RORA	HGNC:10258	RAR related orphan receptor A [Source:HGNC Symbol;Acc:HGNC:10258]	ENSG00000069667	4.79852	12.1045	17.2467	16.5715
DRD4	HGNC:3025	dopamine receptor D4 [Source:HGNC Symbol;Acc:HGNC:3025]	ENSG00000069696	2.25431	4.55938	5.64678	1.54851
TGFBR3	HGNC:11774	transforming growth factor beta receptor 3 [Source:HGNC Symbol;Acc:HGNC:11774]	ENSG00000069702	1.13989	2.32083	7.46952	4.02427
PLA2G10	HGNC:9029	phospholipase A2 group X [Source:HGNC Symbol;Acc:HGNC:9029]	ENSG00000069764	0.566295	0.864162	2.24251	0.442235
HES2	HGNC:16005	hes family bHLH transcription factor 2 [Source:HGNC Symbol;Acc:HGNC:16005]	ENSG00000069812	0.139957	0.503381	8.40514	0.417301
ATP1B3	HGNC:806	ATPase Na+/K+ transporting subunit beta 3 [Source:HGNC Symbol;Acc:HGNC:806]	ENSG00000069849	7.36557	13.2762	27.001	13.9804
NEDD4	HGNC:7727	NEDD4 E3 ubiquitin protein ligase [Source:HGNC Symbol;Acc:HGNC:7727]	ENSG00000069869	86.5891	123.376	143.649	103.697
PIGB	HGNC:8959	phosphatidylinositol glycan anchor biosynthesis class B [Source:HGNC Symbol;Acc:HGNC:8959]	ENSG00000069943	8.24583	24.1296	33.4342	7.85766
MAPK6	HGNC:6879	mitogen-activated protein kinase 6 [Source:HGNC Symbol;Acc:HGNC:6879]	ENSG00000069956	5.1894	7.30436	14.8623	3.99544
GNB5	HGNC:4401	G protein subunit beta 5 [Source:HGNC Symbol;Acc:HGNC:4401]	ENSG00000069966	5.74289	7.29983	13.9663	5.97238
RAB27A	HGNC:9766	RAB27A, member RAS oncogene family [Source:HGNC Symbol;Acc:HGNC:9766]	ENSG00000069974	3.04565	7.96013	13.8463	1.06615
HDHD5	HGNC:1843	haloacid dehalogenase like hydrolase domain containing 5 [Source:HGNC Symbol;Acc:HGNC:1843]	ENSG00000069998	2.00741	3.43817	5.52809	8.43718
UFD1	HGNC:12520	ubiquitin recognition factor in ER associated degradation 1 [Source:HGNC Symbol;Acc:HGNC:12520]	ENSG00000070010	7.12682	8.39724	16.7462	4.63104
LRP6	HGNC:6698	LDL receptor related protein 6 [Source:HGNC Symbol;Acc:HGNC:6698]	ENSG00000070018	6.62199	3.63306	8.14136	15.5553
GUCY2C	HGNC:4688	guanylate cyclase 2C [Source:HGNC Symbol;Acc:HGNC:4688]	ENSG00000070019	0.0167947	0.188563	0.997407	0.099969
SCT	HGNC:10607	secretin [Source:HGNC Symbol;Acc:HGNC:10607]	ENSG00000070031	1.09757	0.871736	0.674854	0.135976
PHRF1	HGNC:24351	PHD and ring finger domains 1 [Source:HGNC Symbol;Acc:HGNC:24351]	ENSG00000070047	11.5638	10.4405	11.6171	13.3683
ELP1	HGNC:5959	elongator complex protein 1 [Source:HGNC Symbol;Acc:HGNC:5959]	ENSG00000070061	3.42888	4.91358	5.2574	5.45589
NUCB2	HGNC:8044	nucleobindin 2 [Source:HGNC Symbol;Acc:HGNC:8044]	ENSG00000070081	16.0896	16.2253	19.0817	6.15915
PFN2	HGNC:8882	profilin 2 [Source:HGNC Symbol;Acc:HGNC:8882]	ENSG00000070087	15.2287	21.8987	7.95793	15.8388
PTPN3	HGNC:9655	protein tyrosine phosphatase non-receptor type 3 [Source:HGNC Symbol;Acc:HGNC:9655]	ENSG00000070159	5.80906	9.37619	16.5584	6.83768
SPTB	HGNC:11274	spectrin beta, erythrocytic [Source:HGNC Symbol;Acc:HGNC:11274]	ENSG00000070182	2.15342	4.10338	6.05115	2.1546
DAPP1	HGNC:16500	dual adaptor of phosphotyrosine and 3-phosphoinositides 1 [Source:HGNC Symbol;Acc:HGNC:16500]	ENSG00000070190	1.01333	1.53923	5.37677	0.224652
FGF10	HGNC:3666	fibroblast growth factor 10 [Source:HGNC Symbol;Acc:HGNC:3666]	ENSG00000070193	0.680154	0.69203	1.36486	0.128283
SLC44A1	HGNC:18798	solute carrier family 44 member 1 [Source:HGNC Symbol;Acc:HGNC:18798]	ENSG00000070214	1.45004	5.52338	16.5342	3.70138
TMEM260	HGNC:20185	transmembrane protein 260 [Source:HGNC Symbol;Acc:HGNC:20185]	ENSG00000070269	15.6058	17.7131	6.86901	4.16846
SMG6	HGNC:17809	SMG6 nonsense mediated mRNA decay factor [Source:HGNC Symbol;Acc:HGNC:17809]	ENSG00000070366	10	13.3287	17.3766	10.0378
EXOC5	HGNC:10696	exocyst complex component 5 [Source:HGNC Symbol;Acc:HGNC:10696]	ENSG00000070367	6.04298	10.9565	15.1716	7.98389
CLTCL1	HGNC:2093	clathrin heavy chain like 1 [Source:HGNC Symbol;Acc:HGNC:2093]	ENSG00000070371	0.95747	1.25309	4.9714	5.3423
FGF22	HGNC:3679	fibroblast growth factor 22 [Source:HGNC Symbol;Acc:HGNC:3679]	ENSG00000070388	0.659374	0.634429	1.81191	0.509432
FSTL3	HGNC:3973	follistatin like 3 [Source:HGNC Symbol;Acc:HGNC:3973]	ENSG00000070404	2.82642	3.92529	12.9333	0.359568
DGCR2	HGNC:2845	DiGeorge syndrome critical region gene 2 [Source:HGNC Symbol;Acc:HGNC:2845]	ENSG00000070413	6.56838	7.83431	8.32977	4.64041
RNF126	HGNC:21151	ring finger protein 126 [Source:HGNC Symbol;Acc:HGNC:21151]	ENSG00000070423	4.39285	5.16279	7.34937	5.9759
MNT	HGNC:7188	MAX network transcriptional repressor [Source:HGNC Symbol;Acc:HGNC:7188]	ENSG00000070444	10.1639	9.60967	17.634	10.7035
ZXDC	HGNC:28160	ZXD family zinc finger C [Source:HGNC Symbol;Acc:HGNC:28160]	ENSG00000070476	5.18333	6.91752	6.89665	16.8876
JMJD6	HGNC:19355	jumonji domain containing 6, arginine demethylase and lysine hydroxylase [Source:HGNC Symbol;Acc:HGNC:19355]	ENSG00000070495	6.08336	5.56916	6.84029	3.89875
POLB	HGNC:9174	DNA polymerase beta [Source:HGNC Symbol;Acc:HGNC:9174]	ENSG00000070501	7.55898	14.0899	16.3011	4.95589
ST6GALNAC1	HGNC:23614	ST6 N-acetylgalactosaminide alpha-2,6-sialyltransferase 1 [Source:HGNC Symbol;Acc:HGNC:23614]	ENSG00000070526	1.49097	0.265108	15.6996	0.468391
WIPI1	HGNC:25471	WD repeat domain, phosphoinositide interacting 1 [Source:HGNC Symbol;Acc:HGNC:25471]	ENSG00000070540	5.0942	10.5151	12.7401	5.39346
FRMPD1	HGNC:29159	FERM and PDZ domain containing 1 [Source:HGNC Symbol;Acc:HGNC:29159]	ENSG00000070601	0.450022	4.15575	9.12512	2.05583
GBA2	HGNC:18986	glucosylceramidase beta 2 [Source:HGNC Symbol;Acc:HGNC:18986]	ENSG00000070610	11.5113	20.4885	20.2428	22.0103
NDST1	HGNC:7680	N-deacetylase and N-sulfotransferase 1 [Source:HGNC Symbol;Acc:HGNC:7680]	ENSG00000070614	1.50959	7.07104	20.546	9.91522
ASNS	HGNC:753	asparagine synthetase (glutamine-hydrolyzing) [Source:HGNC Symbol;Acc:HGNC:753]	ENSG00000070669	11.7075	9.3305	9.30267	5.58397
AP3M2	HGNC:570	adaptor related protein complex 3 subunit mu 2 [Source:HGNC Symbol;Acc:HGNC:570]	ENSG00000070718	2.75767	6.57767	9.24663	5.38421
CNGB1	HGNC:2151	cyclic nucleotide gated channel subunit beta 1 [Source:HGNC Symbol;Acc:HGNC:2151]	ENSG00000070729	0.215935	1.01088	4.60728	0.344415
ST6GALNAC2	HGNC:10867	ST6 N-acetylgalactosaminide alpha-2,6-sialyltransferase 2 [Source:HGNC Symbol;Acc:HGNC:10867]	ENSG00000070731	4.64891	1.9536	12.9434	0.428394
CHAT	HGNC:1912	choline O-acetyltransferase [Source:HGNC Symbol;Acc:HGNC:1912]	ENSG00000070748	0.386901	0.321017	3.18225	1.32644
PABPC1	HGNC:8554	poly(A) binding protein cytoplasmic 1 [Source:HGNC Symbol;Acc:HGNC:8554]	ENSG00000070756	119.727	111.683	109.172	91.3001
TESK2	HGNC:11732	testis associated actin remodelling kinase 2 [Source:HGNC Symbol;Acc:HGNC:11732]	ENSG00000070759	2.36996	2.33335	3.32745	1.06985
CFAP20	HGNC:29523	cilia and flagella associated protein 20 [Source:HGNC Symbol;Acc:HGNC:29523]	ENSG00000070761	3.17118	3.74529	6.16309	5.77476
CSNK2A2	HGNC:2459	casein kinase 2 alpha 2 [Source:HGNC Symbol;Acc:HGNC:2459]	ENSG00000070770	6.19166	8.68019	18.1451	10.3387
PTPN21	HGNC:9651	protein tyrosine phosphatase non-receptor type 21 [Source:HGNC Symbol;Acc:HGNC:9651]	ENSG00000070778	5.40832	3.29866	5.68339	0.960877
EIF2B3	HGNC:3259	eukaryotic translation initiation factor 2B subunit gamma [Source:HGNC Symbol;Acc:HGNC:3259]	ENSG00000070785	4.16529	7.22488	7.86494	7.72489
CAMK2A	HGNC:1460	calcium/calmodulin dependent protein kinase II alpha [Source:HGNC Symbol;Acc:HGNC:1460]	ENSG00000070808	0.113308	0.642749	3.46664	0.434901
TCOF1	HGNC:11654	treacle ribosome biogenesis factor 1 [Source:HGNC Symbol;Acc:HGNC:11654]	ENSG00000070814	5.26893	8.94859	14.1968	14.0761
CDC42	HGNC:1736	cell division cycle 42 [Source:HGNC Symbol;Acc:HGNC:1736]	ENSG00000070831	18.4583	22.6403	33.6945	8.80602
OSBPL3	HGNC:16370	oxysterol binding protein like 3 [Source:HGNC Symbol;Acc:HGNC:16370]	ENSG00000070882	8.89042	13.2221	30.9267	8.22744
EPHA8	HGNC:3391	EPH receptor A8 [Source:HGNC Symbol;Acc:HGNC:3391]	ENSG00000070886	0.230568	0.348951	1.24249	1.0629
SLC12A3	HGNC:10912	solute carrier family 12 member 3 [Source:HGNC Symbol;Acc:HGNC:10912]	ENSG00000070915	0.196177	0.202277	1.67388	0.173461
RAD18	HGNC:18278	RAD18 E3 ubiquitin protein ligase [Source:HGNC Symbol;Acc:HGNC:18278]	ENSG00000070950	3.3702	4.42063	2.85602	5.77975
ATP2B1	HGNC:814	ATPase plasma membrane Ca2+ transporting 1 [Source:HGNC Symbol;Acc:HGNC:814]	ENSG00000070961	5.81477	8.05396	8.61719	8.27889
TRPM5	HGNC:14323	transient receptor potential cation channel subfamily M member 5 [Source:HGNC Symbol;Acc:HGNC:14323]	ENSG00000070985	0.0183861	0.0401366	0.858158	0.0312761
NCK2	HGNC:7665	NCK adaptor protein 2 [Source:HGNC Symbol;Acc:HGNC:7665]	ENSG00000071051	3.61451	8.55563	13.3835	6.48261
MAP4K4	HGNC:6866	mitogen-activated protein kinase kinase kinase kinase 4 [Source:HGNC Symbol;Acc:HGNC:6866]	ENSG00000071054	12.0147	23.6696	38.8898	27.5816
MGAT4A	HGNC:7047	alpha-1,3-mannosyl-glycoprotein 4-beta-N-acetylglucosaminyltransferase A [Source:HGNC Symbol;Acc:HGNC:7047]	ENSG00000071073	0.854589	5.365	6.73311	1.6644
RPL31	HGNC:10334	ribosomal protein L31 [Source:HGNC Symbol;Acc:HGNC:10334]	ENSG00000071082	48.5514	81.1341	130.799	264.109
WDR1	HGNC:12754	WD repeat domain 1 [Source:HGNC Symbol;Acc:HGNC:12754]	ENSG00000071127	49.2174	48.4279	73.3383	34.3858
SNX13	HGNC:21335	sorting nexin 13 [Source:HGNC Symbol;Acc:HGNC:21335]	ENSG00000071189	6.13441	11.8149	16.3584	6.23521
MS4A12	HGNC:13370	membrane spanning 4-domains A12 [Source:HGNC Symbol;Acc:HGNC:13370]	ENSG00000071203	0	0.153906	0.394248	0.179121
ARHGAP10	HGNC:26099	Rho GTPase activating protein 10 [Source:HGNC Symbol;Acc:HGNC:26099]	ENSG00000071205	2.41304	3.48852	7.5504	5.23167
RPS6KA2	HGNC:10431	ribosomal protein S6 kinase A2 [Source:HGNC Symbol;Acc:HGNC:10431]	ENSG00000071242	13.2525	14.5852	21.0324	4.63286
ING3	HGNC:14587	inhibitor of growth family member 3 [Source:HGNC Symbol;Acc:HGNC:14587]	ENSG00000071243	1.30909	2.79465	5.45319	3.19616
VASH1	HGNC:19964	vasohibin 1 [Source:HGNC Symbol;Acc:HGNC:19964]	ENSG00000071246	8.48337	13.0152	11.866	9.01335
LMCD1	HGNC:6633	LIM and cysteine rich domains 1 [Source:HGNC Symbol;Acc:HGNC:6633]	ENSG00000071282	2.74288	6.24131	17.9437	3.59461
BUD23	HGNC:16405	BUD23 rRNA methyltransferase and ribosome maturation factor [Source:HGNC Symbol;Acc:HGNC:16405]	ENSG00000071462	10.064	14.5007	20.9858	13.5741
SEL1L	HGNC:10717	SEL1L adaptor subunit of ERAD E3 ubiquitin ligase [Source:HGNC Symbol;Acc:HGNC:10717]	ENSG00000071537	21.7778	23.0785	13.9343	7.70718
TRIP13	HGNC:12307	thyroid hormone receptor interactor 13 [Source:HGNC Symbol;Acc:HGNC:12307]	ENSG00000071539	19.3612	12.1637	7.71958	5.02428
ATP6AP1	HGNC:868	ATPase H+ transporting accessory protein 1 [Source:HGNC Symbol;Acc:HGNC:868]	ENSG00000071553	11.9259	18.4053	13.3299	6.50093
TCF3	HGNC:11633	transcription factor 3 [Source:HGNC Symbol;Acc:HGNC:11633]	ENSG00000071564	8.28058	12.915	17.3342	21.2428
TRIB2	HGNC:30809	tribbles pseudokinase 2 [Source:HGNC Symbol;Acc:HGNC:30809]	ENSG00000071575	8.3	14.0406	10.7752	5.8792
DAZAP1	HGNC:2683	DAZ associated protein 1 [Source:HGNC Symbol;Acc:HGNC:2683]	ENSG00000071626	20.6041	26.9526	28.3526	25.5139
MBD3	HGNC:6918	methyl-CpG binding domain protein 3 [Source:HGNC Symbol;Acc:HGNC:6918]	ENSG00000071655	7.85921	17.9981	18.5254	17.7836
PRLH	HGNC:17945	prolactin releasing hormone [Source:HGNC Symbol;Acc:HGNC:17945]	ENSG00000071677	0	0	0	0
HLTF	HGNC:11099	helicase like transcription factor [Source:HGNC Symbol;Acc:HGNC:11099]	ENSG00000071794	6.4601	9.06423	8.31272	6.3034
FAM50A	HGNC:18786	family with sequence similarity 50 member A [Source:HGNC Symbol;Acc:HGNC:18786]	ENSG00000071859	38.3318	23.6473	35.8209	32.6444
FAM3A	HGNC:13749	FAM3 metabolism regulating signaling molecule A [Source:HGNC Symbol;Acc:HGNC:13749]	ENSG00000071889	11.7802	9.3749	12.1418	10.2923
CPSF1	HGNC:2324	cleavage and polyadenylation specific factor 1 [Source:HGNC Symbol;Acc:HGNC:2324]	ENSG00000071894	11.9738	11.5728	15.041	17.3705
MYO3B	HGNC:15576	myosin IIIB [Source:HGNC Symbol;Acc:HGNC:15576]	ENSG00000071909	0.214489	0.55881	1.57941	0.313438
CYBRD1	HGNC:20797	cytochrome b reductase 1 [Source:HGNC Symbol;Acc:HGNC:20797]	ENSG00000071967	2.3362	14.2162	17.8502	2.09489
CDH19	HGNC:1758	cadherin 19 [Source:HGNC Symbol;Acc:HGNC:1758]	ENSG00000071991	0.0607531	0.340342	2.57179	0.19669
PDCD2	HGNC:8762	programmed cell death 2 [Source:HGNC Symbol;Acc:HGNC:8762]	ENSG00000071994	9.59671	16.62	9.94955	8.04961
SLC6A15	HGNC:13621	solute carrier family 6 member 15 [Source:HGNC Symbol;Acc:HGNC:13621]	ENSG00000072041	1.08545	2.26065	2.32252	0.253732
RDH11	HGNC:17964	retinol dehydrogenase 11 [Source:HGNC Symbol;Acc:HGNC:17964]	ENSG00000072042	3.43505	7.23594	12.2678	8.16595
PRKACA	HGNC:9380	protein kinase cAMP-activated catalytic subunit alpha [Source:HGNC Symbol;Acc:HGNC:9380]	ENSG00000072062	6.39883	13.1531	14.0915	5.41928
ADGRL1	HGNC:20973	adhesion G protein-coupled receptor L1 [Source:HGNC Symbol;Acc:HGNC:20973]	ENSG00000072071	13.6999	20.2846	7.34251	18.2091
SPP2	HGNC:11256	secreted phosphoprotein 2 [Source:HGNC Symbol;Acc:HGNC:11256]	ENSG00000072080	8.80938	22.1025	25.2302	4.96705
ACTN1	HGNC:163	actinin alpha 1 [Source:HGNC Symbol;Acc:HGNC:163]	ENSG00000072110	14.7936	32.4321	125.93	32.1025
ZFYVE26	HGNC:20761	zinc finger FYVE-type containing 26 [Source:HGNC Symbol;Acc:HGNC:20761]	ENSG00000072121	2.60815	5.90349	13.4177	11.346
RPS6KA6	HGNC:10435	ribosomal protein S6 kinase A6 [Source:HGNC Symbol;Acc:HGNC:10435]	ENSG00000072133	1.74798	4.12778	1.93261	1.55624
EPN2	HGNC:18639	epsin 2 [Source:HGNC Symbol;Acc:HGNC:18639]	ENSG00000072134	7.87079	18.9513	27.3161	19.1846
PTPN18	HGNC:9649	protein tyrosine phosphatase non-receptor type 18 [Source:HGNC Symbol;Acc:HGNC:9649]	ENSG00000072135	25.6578	40.0371	39.0603	21.6439
LIMS2	HGNC:16084	LIM zinc finger domain containing 2 [Source:HGNC Symbol;Acc:HGNC:16084]	ENSG00000072163	0.496363	5.36678	8.87657	1.35851
ASIC4	HGNC:21263	acid sensing ion channel subunit family member 4 [Source:HGNC Symbol;Acc:HGNC:21263]	ENSG00000072182	0.643871	1.63837	2.05632	0.931508
SPEG	HGNC:16901	striated muscle enriched protein kinase [Source:HGNC Symbol;Acc:HGNC:16901]	ENSG00000072195	5.36537	10.3081	9.92669	5.36513
LNX1	HGNC:6657	ligand of numb-protein X 1 [Source:HGNC Symbol;Acc:HGNC:6657]	ENSG00000072201	4.37684	3.94647	5.4511	0.407063
ALDH3A2	HGNC:403	aldehyde dehydrogenase 3 family member A2 [Source:HGNC Symbol;Acc:HGNC:403]	ENSG00000072210	24.6749	28.1567	19.1781	8.56964
TFRC	HGNC:11763	transferrin receptor [Source:HGNC Symbol;Acc:HGNC:11763]	ENSG00000072274	13.3266	18.1101	30.2792	25.5857
SREBF1	HGNC:11289	sterol regulatory element binding transcription factor 1 [Source:HGNC Symbol;Acc:HGNC:11289]	ENSG00000072310	15.682	12.2351	37.3579	12.5913
TRPC5	HGNC:12337	transient receptor potential cation channel subfamily C member 5 [Source:HGNC Symbol;Acc:HGNC:12337]	ENSG00000072315	0.0219413	0.741682	0.64085	0.186424
AFF4	HGNC:17869	AF4/FMR2 family member 4 [Source:HGNC Symbol;Acc:HGNC:17869]	ENSG00000072364	8.09488	16.0701	20.79	14.1013
UBE2D1	HGNC:12474	ubiquitin conjugating enzyme E2 D1 [Source:HGNC Symbol;Acc:HGNC:12474]	ENSG00000072401	1.67431	1.90003	2.48953	0.887379
MPP5	HGNC:18669	membrane palmitoylated protein 5 [Source:HGNC Symbol;Acc:HGNC:18669]	ENSG00000072415	1.66251	5.2738	11.1233	3.03479
RHOBTB1	HGNC:18738	Rho related BTB domain containing 1 [Source:HGNC Symbol;Acc:HGNC:18738]	ENSG00000072422	2.28894	3.59662	7.90284	2.8275
SMC1A	HGNC:11111	structural maintenance of chromosomes 1A [Source:HGNC Symbol;Acc:HGNC:11111]	ENSG00000072501	53.3454	56.9576	18.8774	50.9293
HSD17B10	HGNC:4800	hydroxysteroid 17-beta dehydrogenase 10 [Source:HGNC Symbol;Acc:HGNC:4800]	ENSG00000072506	6.46802	12.0795	6.29352	8.21606
MARK2	HGNC:3332	microtubule affinity regulating kinase 2 [Source:HGNC Symbol;Acc:HGNC:3332]	ENSG00000072518	12.4606	17.0741	19.535	8.93014
HMMR	HGNC:5012	hyaluronan mediated motility receptor [Source:HGNC Symbol;Acc:HGNC:5012]	ENSG00000072571	1.29955	1.10089	3.08916	2.4696
CHFR	HGNC:20455	checkpoint with forkhead and ring finger domains [Source:HGNC Symbol;Acc:HGNC:20455]	ENSG00000072609	26.3323	29.2442	28.9094	13.4569
TRHDE	HGNC:30748	thyrotropin releasing hormone degrading enzyme [Source:HGNC Symbol;Acc:HGNC:30748]	ENSG00000072657	0.103473	0.374055	1.32411	2.64645
P4HA2	HGNC:8547	prolyl 4-hydroxylase subunit alpha 2 [Source:HGNC Symbol;Acc:HGNC:8547]	ENSG00000072682	5.12857	11.3371	23.4539	6.35021
FCGR2B	HGNC:3618	Fc fragment of IgG receptor IIb [Source:HGNC Symbol;Acc:HGNC:3618]	ENSG00000072694	0.745635	4.02626	8.61734	0.585608
NFATC3	HGNC:7777	nuclear factor of activated T cells 3 [Source:HGNC Symbol;Acc:HGNC:7777]	ENSG00000072736	4.90175	5.76545	8.5596	6.40057
TRNT1	HGNC:17341	tRNA nucleotidyl transferase 1 [Source:HGNC Symbol;Acc:HGNC:17341]	ENSG00000072756	3.44204	11.0394	11.7029	13.8055
ACADVL	HGNC:92	acyl-CoA dehydrogenase very long chain [Source:HGNC Symbol;Acc:HGNC:92]	ENSG00000072778	43.5205	73.179	77.0886	51.4047
STK10	HGNC:11388	serine/threonine kinase 10 [Source:HGNC Symbol;Acc:HGNC:11388]	ENSG00000072786	15.9333	20.8021	28.8436	5.62933
FBXW11	HGNC:13607	F-box and WD repeat domain containing 11 [Source:HGNC Symbol;Acc:HGNC:13607]	ENSG00000072803	12.0929	24.4902	21.9359	8.2383
ACAP1	HGNC:16467	ArfGAP with coiled-coil, ankyrin repeat and PH domains 1 [Source:HGNC Symbol;Acc:HGNC:16467]	ENSG00000072818	8.76148	17.9705	25.6895	2.3841
CRMP1	HGNC:2365	collapsin response mediator protein 1 [Source:HGNC Symbol;Acc:HGNC:2365]	ENSG00000072832	5.35111	9.84988	5.75024	10.7587
EVC	HGNC:3497	EvC ciliary complex subunit 1 [Source:HGNC Symbol;Acc:HGNC:3497]	ENSG00000072840	0.902634	5.24285	12.2712	7.05093
DERL2	HGNC:17943	derlin 2 [Source:HGNC Symbol;Acc:HGNC:17943]	ENSG00000072849	5.57846	11.2073	11.6635	3.13376
SIDT1	HGNC:25967	SID1 transmembrane family member 1 [Source:HGNC Symbol;Acc:HGNC:25967]	ENSG00000072858	2.85068	6.27934	13.0886	3.02812
NDE1	HGNC:17619	nudE neurodevelopment protein 1 [Source:HGNC Symbol;Acc:HGNC:17619]	ENSG00000072864	9.75728	9.18243	23.9712	15.6855
IRAG1	HGNC:7237	inositol 1,4,5-triphosphate receptor associated 1 [Source:HGNC Symbol;Acc:HGNC:7237]	ENSG00000072952	0.417728	7.12131	11.5859	1.39798
TMEM38A	HGNC:28462	transmembrane protein 38A [Source:HGNC Symbol;Acc:HGNC:28462]	ENSG00000072954	1.37141	2.10628	2.32486	3.10356
AP1M1	HGNC:13667	adaptor related protein complex 1 subunit mu 1 [Source:HGNC Symbol;Acc:HGNC:13667]	ENSG00000072958	13.0784	14.7858	21.6553	12.7278
PVR	HGNC:9705	PVR cell adhesion molecule [Source:HGNC Symbol;Acc:HGNC:9705]	ENSG00000073008	8.18386	10.5169	9.18085	7.00756
XRCC1	HGNC:12828	X-ray repair cross complementing 1 [Source:HGNC Symbol;Acc:HGNC:12828]	ENSG00000073050	4.68334	7.33645	10.1008	13.8173
SCARB1	HGNC:1664	scavenger receptor class B member 1 [Source:HGNC Symbol;Acc:HGNC:1664]	ENSG00000073060	14.0488	11.7455	10.139	10.0806
CYP2W1	HGNC:20243	cytochrome P450 family 2 subfamily W member 1 [Source:HGNC Symbol;Acc:HGNC:20243]	ENSG00000073067	1.46713	3.57775	2.23376	2.10902
MCM2	HGNC:6944	minichromosome maintenance complex component 2 [Source:HGNC Symbol;Acc:HGNC:6944]	ENSG00000073111	13.448	11.7726	13.7513	19.7776
MOV10L1	HGNC:7201	Mov10 like RISC complex RNA helicase 1 [Source:HGNC Symbol;Acc:HGNC:7201]	ENSG00000073146	0.110461	0.801564	2.8822	0.302396
PANX2	HGNC:8600	pannexin 2 [Source:HGNC Symbol;Acc:HGNC:8600]	ENSG00000073150	0.713832	0.768319	1.07493	0.662891
SELENOO	HGNC:30395	selenoprotein O [Source:HGNC Symbol;Acc:HGNC:30395]	ENSG00000073169	2.41311	2.96615	2.50201	4.48272
TP63	HGNC:15979	tumor protein p63 [Source:HGNC Symbol;Acc:HGNC:15979]	ENSG00000073282	0.860988	0.829448	13.6833	0.233179
ALPK1	HGNC:20917	alpha kinase 1 [Source:HGNC Symbol;Acc:HGNC:20917]	ENSG00000073331	4.74938	15.2354	31.8603	4.88657
LLGL2	HGNC:6629	LLGL scribble cell polarity complex component 2 [Source:HGNC Symbol;Acc:HGNC:6629]	ENSG00000073350	15.2861	16.663	20.3937	6.29225
PDE8A	HGNC:8793	phosphodiesterase 8A [Source:HGNC Symbol;Acc:HGNC:8793]	ENSG00000073417	5.37091	12.7759	20.5617	14.2976
CLCN4	HGNC:2022	chloride voltage-gated channel 4 [Source:HGNC Symbol;Acc:HGNC:2022]	ENSG00000073464	0.0546961	0.239086	2.38237	2.27512
NLE1	HGNC:19889	notchless homolog 1 [Source:HGNC Symbol;Acc:HGNC:19889]	ENSG00000073536	3.4221	2.97962	4.2141	6.77451
SDHA	HGNC:10680	succinate dehydrogenase complex flavoprotein subunit A [Source:HGNC Symbol;Acc:HGNC:10680]	ENSG00000073578	19.4683	26.5005	46.1039	26.4135
SMARCE1	HGNC:11109	SWI/SNF related, matrix associated, actin dependent regulator of chromatin, subfamily e, member 1 [Source:HGNC Symbol;Acc:HGNC:11109]	ENSG00000073584	12.4227	19.3824	17.8846	20.377
FNDC8	HGNC:25286	fibronectin type III domain containing 8 [Source:HGNC Symbol;Acc:HGNC:25286]	ENSG00000073598	0	0.0608627	0.238197	0
GSDMB	HGNC:23690	gasdermin B [Source:HGNC Symbol;Acc:HGNC:23690]	ENSG00000073605	6.38724	12.6188	9.84544	5.92368
KDM5A	HGNC:9886	lysine demethylase 5A [Source:HGNC Symbol;Acc:HGNC:9886]	ENSG00000073614	15.1547	16.8078	23.0419	21.4392
ADAM11	HGNC:189	ADAM metallopeptidase domain 11 [Source:HGNC Symbol;Acc:HGNC:189]	ENSG00000073670	1.41953	1.79278	1.26888	3.18682
PPP2R3A	HGNC:9307	protein phosphatase 2 regulatory subunit B''alpha [Source:HGNC Symbol;Acc:HGNC:9307]	ENSG00000073711	1.58208	3.1506	6.32543	2.05808
FERMT2	HGNC:15767	fermitin family member 2 [Source:HGNC Symbol;Acc:HGNC:15767]	ENSG00000073712	11.9025	20.1141	13.1232	4.85991
ABCB11	HGNC:42	ATP binding cassette subfamily B member 11 [Source:HGNC Symbol;Acc:HGNC:42]	ENSG00000073734	0.412838	3.06578	6.53	0.730591
DHRS9	HGNC:16888	dehydrogenase/reductase 9 [Source:HGNC Symbol;Acc:HGNC:16888]	ENSG00000073737	0.255113	0.506708	2.09853	0.234012
CD5L	HGNC:1690	CD5 molecule like [Source:HGNC Symbol;Acc:HGNC:1690]	ENSG00000073754	0.0603299	0.197859	1.28641	0.0256993
PTGS2	HGNC:9605	prostaglandin-endoperoxide synthase 2 [Source:HGNC Symbol;Acc:HGNC:9605]	ENSG00000073756	3.06124	0.621883	4.39598	0.27051
IGF2BP2	HGNC:28867	insulin like growth factor 2 mRNA binding protein 2 [Source:HGNC Symbol;Acc:HGNC:28867]	ENSG00000073792	1.71646	4.31185	26.9776	4.25276
MAP3K13	HGNC:6852	mitogen-activated protein kinase kinase kinase 13 [Source:HGNC Symbol;Acc:HGNC:6852]	ENSG00000073803	6.53451	9.43923	12.8764	6.59458
ST6GAL1	HGNC:10860	ST6 beta-galactoside alpha-2,6-sialyltransferase 1 [Source:HGNC Symbol;Acc:HGNC:10860]	ENSG00000073849	10.5441	29.9746	47.1856	11.0137
TBX21	HGNC:11599	T-box transcription factor 21 [Source:HGNC Symbol;Acc:HGNC:11599]	ENSG00000073861	0.357157	1.14274	0.818576	0.0912114
VDAC1P1	HGNC:12671	voltage dependent anion channel 1 pseudogene 1 [Source:HGNC Symbol;Acc:HGNC:12671]	ENSG00000073905	0	0.498244	0.394619	0.244811
FRY	HGNC:20367	FRY microtubule binding protein [Source:HGNC Symbol;Acc:HGNC:20367]	ENSG00000073910	4.94358	10.2979	14.1862	8.79476
PICALM	HGNC:15514	phosphatidylinositol binding clathrin assembly protein [Source:HGNC Symbol;Acc:HGNC:15514]	ENSG00000073921	15.773	24.6249	34.8473	7.36611
NSF	HGNC:8016	N-ethylmaleimide sensitive factor, vesicle fusing ATPase [Source:HGNC Symbol;Acc:HGNC:8016]	ENSG00000073969	11.4612	32.3843	23.2038	10.9553
GLI2	HGNC:4318	GLI family zinc finger 2 [Source:HGNC Symbol;Acc:HGNC:4318]	ENSG00000074047	0.136742	1.3085	9.09893	9.37813
CLASP1	HGNC:17088	cytoplasmic linker associated protein 1 [Source:HGNC Symbol;Acc:HGNC:17088]	ENSG00000074054	10.4468	14.0431	19.6066	13.0153
MRPS34	HGNC:16618	mitochondrial ribosomal protein S34 [Source:HGNC Symbol;Acc:HGNC:16618]	ENSG00000074071	2.85816	6.3026	10.3056	16.7989
NOTCH3	HGNC:7883	notch receptor 3 [Source:HGNC Symbol;Acc:HGNC:7883]	ENSG00000074181	0.500164	17.0969	29.7426	8.09489
CLNS1A	HGNC:2080	chloride nucleotide-sensitive channel 1A [Source:HGNC Symbol;Acc:HGNC:2080]	ENSG00000074201	12.9918	17.6651	26.7408	20.3613
PPP2R2C	HGNC:9306	protein phosphatase 2 regulatory subunit Bgamma [Source:HGNC Symbol;Acc:HGNC:9306]	ENSG00000074211	5.51478	6.54621	11.6405	0.493992
TEAD2	HGNC:11715	TEA domain transcription factor 2 [Source:HGNC Symbol;Acc:HGNC:11715]	ENSG00000074219	0.532064	4.04018	17.6866	20.4611
EED	HGNC:3188	embryonic ectoderm development [Source:HGNC Symbol;Acc:HGNC:3188]	ENSG00000074266	6.01033	6.5347	6.63523	4.08494
CDHR2	HGNC:18231	cadherin related family member 2 [Source:HGNC Symbol;Acc:HGNC:18231]	ENSG00000074276	3.89345	12.8594	7.69747	1.58973
SNCB	HGNC:11140	synuclein beta [Source:HGNC Symbol;Acc:HGNC:11140]	ENSG00000074317	0.492847	0.856293	1.22511	0.446299
TSG101	HGNC:15971	tumor susceptibility 101 [Source:HGNC Symbol;Acc:HGNC:15971]	ENSG00000074319	9.8767	7.29683	9.58651	6.02269
NCBP3	HGNC:24612	nuclear cap binding subunit 3 [Source:HGNC Symbol;Acc:HGNC:24612]	ENSG00000074356	9.49776	15.1761	11.5186	7.0021
ATP2A3	HGNC:813	ATPase sarcoplasmic/endoplasmic reticulum Ca2+ transporting 3 [Source:HGNC Symbol;Acc:HGNC:813]	ENSG00000074370	9.88522	27.8855	13.7905	1.65038
CA12	HGNC:1371	carbonic anhydrase 12 [Source:HGNC Symbol;Acc:HGNC:1371]	ENSG00000074410	0.176729	3.48726	9.21293	0.264193
MGLL	HGNC:17038	monoglyceride lipase [Source:HGNC Symbol;Acc:HGNC:17038]	ENSG00000074416	1.3916	5.55272	17.5096	7.16478
NTN4	HGNC:13658	netrin 4 [Source:HGNC Symbol;Acc:HGNC:13658]	ENSG00000074527	0.364414	1.5049	8.63721	1.10573
BCS1L	HGNC:1020	BCS1 homolog, ubiquinol-cytochrome c reductase complex chaperone [Source:HGNC Symbol;Acc:HGNC:1020]	ENSG00000074582	2.49967	9.36635	11.4122	14.579
NUAK1	HGNC:14311	NUAK family kinase 1 [Source:HGNC Symbol;Acc:HGNC:14311]	ENSG00000074590	1.92674	4.05153	11.2277	1.76352
DPP8	HGNC:16490	dipeptidyl peptidase 8 [Source:HGNC Symbol;Acc:HGNC:16490]	ENSG00000074603	7.03222	8.91701	12.3476	5.80025
SLC24A1	HGNC:10975	solute carrier family 24 member 1 [Source:HGNC Symbol;Acc:HGNC:10975]	ENSG00000074621	2.97622	3.06584	6.82507	1.74743
ZNF532	HGNC:30940	zinc finger protein 532 [Source:HGNC Symbol;Acc:HGNC:30940]	ENSG00000074657	20.2742	31.7435	34.645	37.4793
SCARF1	HGNC:16820	scavenger receptor class F member 1 [Source:HGNC Symbol;Acc:HGNC:16820]	ENSG00000074660	0.795692	3.27532	9.02089	1.00677
LMAN1	HGNC:6631	lectin, mannose binding 1 [Source:HGNC Symbol;Acc:HGNC:6631]	ENSG00000074695	9.50633	20.492	15.8648	14.5544
HACD3	HGNC:24175	3-hydroxyacyl-CoA dehydratase 3 [Source:HGNC Symbol;Acc:HGNC:24175]	ENSG00000074696	11.4617	18.5464	21.9493	11.9529
IPCEF1	HGNC:21204	interaction protein for cytohesin exchange factors 1 [Source:HGNC Symbol;Acc:HGNC:21204]	ENSG00000074706	0.450437	2.0254	6.44087	0.625089
ZZEF1	HGNC:29027	zinc finger ZZ-type and EF-hand domain containing 1 [Source:HGNC Symbol;Acc:HGNC:29027]	ENSG00000074755	12.5897	16.5627	13.7136	9.19257
NOX3	HGNC:7890	NADPH oxidase 3 [Source:HGNC Symbol;Acc:HGNC:7890]	ENSG00000074771	0.0338103	0	0.75601	0.0288198
ENO1	HGNC:3350	enolase 1 [Source:HGNC Symbol;Acc:HGNC:3350]	ENSG00000074800	96.3766	89.0592	169.377	130.517
SLC12A1	HGNC:10910	solute carrier family 12 member 1 [Source:HGNC Symbol;Acc:HGNC:10910]	ENSG00000074803	0.254259	0.242174	1.18322	0.0185468
MYDGF	HGNC:16948	myeloid derived growth factor [Source:HGNC Symbol;Acc:HGNC:16948]	ENSG00000074842	7.38378	17.7784	13.1861	5.1882
ANO8	HGNC:29329	anoctamin 8 [Source:HGNC Symbol;Acc:HGNC:29329]	ENSG00000074855	2.28911	2.96138	4.12434	4.60535
TUBE1	HGNC:20775	tubulin epsilon 1 [Source:HGNC Symbol;Acc:HGNC:20775]	ENSG00000074935	10.2474	23.5234	19.7957	7.97073
ARHGEF10L	HGNC:25540	Rho guanine nucleotide exchange factor 10 like [Source:HGNC Symbol;Acc:HGNC:25540]	ENSG00000074964	6.24457	8.70206	10.8274	3.04329
TXK	HGNC:12434	TXK tyrosine kinase [Source:HGNC Symbol;Acc:HGNC:12434]	ENSG00000074966	1.22241	2.36306	4.83559	0.720969
WSCD2	HGNC:29117	WSC domain containing 2 [Source:HGNC Symbol;Acc:HGNC:29117]	ENSG00000075035	0.14374	0.948509	6.62253	0.575483
KCNQ2	HGNC:6296	potassium voltage-gated channel subfamily Q member 2 [Source:HGNC Symbol;Acc:HGNC:6296]	ENSG00000075043	257.469	329.008	56.9398	32.5668
TACR2	HGNC:11527	tachykinin receptor 2 [Source:HGNC Symbol;Acc:HGNC:11527]	ENSG00000075073	0.433687	2.04315	4.28836	0.996538
ACTR6	HGNC:24025	actin related protein 6 [Source:HGNC Symbol;Acc:HGNC:24025]	ENSG00000075089	4.43116	5.80607	9.04154	3.50108
TIPIN	HGNC:30750	TIMELESS interacting protein [Source:HGNC Symbol;Acc:HGNC:30750]	ENSG00000075131	2.6891	2.87774	3.82458	3.65482
SRI	HGNC:11292	sorcin [Source:HGNC Symbol;Acc:HGNC:11292]	ENSG00000075142	6.88812	9.79336	15.9341	7.46097
EIF4G3	HGNC:3298	eukaryotic translation initiation factor 4 gamma 3 [Source:HGNC Symbol;Acc:HGNC:3298]	ENSG00000075151	11.5855	17.5589	26.4122	19.0413
NUP37	HGNC:29929	nucleoporin 37 [Source:HGNC Symbol;Acc:HGNC:29929]	ENSG00000075188	2.15624	3.73922	6.1303	4.24379
SEMA3A	HGNC:10723	semaphorin 3A [Source:HGNC Symbol;Acc:HGNC:10723]	ENSG00000075213	0.0775757	2.57029	11.0249	0.511517
GTSE1	HGNC:13698	G2 and S-phase expressed 1 [Source:HGNC Symbol;Acc:HGNC:13698]	ENSG00000075218	2.15295	4.2693	6.01304	7.22542
SEMA3C	HGNC:10725	semaphorin 3C [Source:HGNC Symbol;Acc:HGNC:10725]	ENSG00000075223	0.684041	4.48812	18.9582	0.8555
TTC38	HGNC:26082	tetratricopeptide repeat domain 38 [Source:HGNC Symbol;Acc:HGNC:26082]	ENSG00000075234	4.65878	9.95772	13.5082	5.19416
ACAT1	HGNC:93	acetyl-CoA acetyltransferase 1 [Source:HGNC Symbol;Acc:HGNC:93]	ENSG00000075239	26.0392	27.055	24.6208	8.97654
GRAMD4	HGNC:29113	GRAM domain containing 4 [Source:HGNC Symbol;Acc:HGNC:29113]	ENSG00000075240	8.31441	11.8139	18.5006	13.7932
CELSR1	HGNC:1850	cadherin EGF LAG seven-pass G-type receptor 1 [Source:HGNC Symbol;Acc:HGNC:1850]	ENSG00000075275	3.92355	5.82802	12.7411	4.57997
WNT8B	HGNC:12789	Wnt family member 8B [Source:HGNC Symbol;Acc:HGNC:12789]	ENSG00000075290	0.031062	0.237728	0.824311	0.238202
ZNF638	HGNC:17894	zinc finger protein 638 [Source:HGNC Symbol;Acc:HGNC:17894]	ENSG00000075292	39.2697	55.3744	45.2616	38.7365
SLC25A40	HGNC:29680	solute carrier family 25 member 40 [Source:HGNC Symbol;Acc:HGNC:29680]	ENSG00000075303	3.80422	3.0596	6.64666	1.60691
TIMM21	HGNC:25010	translocase of inner mitochondrial membrane 21 [Source:HGNC Symbol;Acc:HGNC:25010]	ENSG00000075336	3.15633	6.87362	8.10507	7.98087
ADD2	HGNC:244	adducin 2 [Source:HGNC Symbol;Acc:HGNC:244]	ENSG00000075340	4.26468	5.90509	4.60382	3.9547
FGF4	HGNC:3682	fibroblast growth factor 4 [Source:HGNC Symbol;Acc:HGNC:3682]	ENSG00000075388	0	0.0450373	0.416504	0
RASAL2	HGNC:9874	RAS protein activator like 2 [Source:HGNC Symbol;Acc:HGNC:9874]	ENSG00000075391	5.13219	7.43565	11.8398	6.68419
VPS9D1	HGNC:13526	VPS9 domain containing 1 [Source:HGNC Symbol;Acc:HGNC:13526]	ENSG00000075399	2.50838	5.76718	4.06296	1.46464
ZNF37A	HGNC:13102	zinc finger protein 37A [Source:HGNC Symbol;Acc:HGNC:13102]	ENSG00000075407	3.50099	7.09015	6.7932	5.41159
MARK3	HGNC:6897	microtubule affinity regulating kinase 3 [Source:HGNC Symbol;Acc:HGNC:6897]	ENSG00000075413	126.28	124.531	38.8222	34.4324
SLC25A3	HGNC:10989	solute carrier family 25 member 3 [Source:HGNC Symbol;Acc:HGNC:10989]	ENSG00000075415	13.429	16.5975	24.726	28.6957
FNDC3B	HGNC:24670	fibronectin type III domain containing 3B [Source:HGNC Symbol;Acc:HGNC:24670]	ENSG00000075420	32.4584	38.6273	65.1719	13.6713
FOSL2	HGNC:3798	FOS like 2, AP-1 transcription factor subunit [Source:HGNC Symbol;Acc:HGNC:3798]	ENSG00000075426	3.93472	10.3421	26.6625	4.30459
CACNG5	HGNC:1409	calcium voltage-gated channel auxiliary subunit gamma 5 [Source:HGNC Symbol;Acc:HGNC:1409]	ENSG00000075429	0.603803	1.05368	1.32202	1.56021
CACNG4	HGNC:1408	calcium voltage-gated channel auxiliary subunit gamma 4 [Source:HGNC Symbol;Acc:HGNC:1408]	ENSG00000075461	0.187005	1.40502	1.23748	2.91445
FRYL	HGNC:29127	FRY like transcription coactivator [Source:HGNC Symbol;Acc:HGNC:29127]	ENSG00000075539	17.7761	26.0578	38.835	44.3425
TMEM131	HGNC:30366	transmembrane protein 131 [Source:HGNC Symbol;Acc:HGNC:30366]	ENSG00000075568	6.17555	10.0774	8.46484	5.57431
FSCN1	HGNC:11148	fascin actin-bundling protein 1 [Source:HGNC Symbol;Acc:HGNC:11148]	ENSG00000075618	2.03758	6.04954	49.366	22.1495
ACTB	HGNC:132	actin beta [Source:HGNC Symbol;Acc:HGNC:132]	ENSG00000075624	164.219	389.032	1223.34	302.572
MOCOS	HGNC:18234	molybdenum cofactor sulfurase [Source:HGNC Symbol;Acc:HGNC:18234]	ENSG00000075643	1.01157	1.18057	3.16751	0.72145
PLD1	HGNC:9067	phospholipase D1 [Source:HGNC Symbol;Acc:HGNC:9067]	ENSG00000075651	4.28657	8.05283	30.6441	3.07449
ATP12A	HGNC:13816	ATPase H+/K+ transporting non-gastric alpha2 subunit [Source:HGNC Symbol;Acc:HGNC:13816]	ENSG00000075673	0.0910122	0.208662	1.5084	0.0147816
WDR62	HGNC:24502	WD repeat domain 62 [Source:HGNC Symbol;Acc:HGNC:24502]	ENSG00000075702	5.22608	6.31217	9.6056	4.01776
DLG1	HGNC:2900	discs large MAGUK scaffold protein 1 [Source:HGNC Symbol;Acc:HGNC:2900]	ENSG00000075711	10.8757	18.1225	27.3136	17.7851
RAB7A	HGNC:9788	RAB7A, member RAS oncogene family [Source:HGNC Symbol;Acc:HGNC:9788]	ENSG00000075785	16.4044	34.1762	59.5233	21.7761
BCAP29	HGNC:24131	B cell receptor associated protein 29 [Source:HGNC Symbol;Acc:HGNC:24131]	ENSG00000075790	2.45566	6.60783	11.1333	3.08778
SEC31B	HGNC:23197	SEC31 homolog B, COPII coat complex component [Source:HGNC Symbol;Acc:HGNC:23197]	ENSG00000075826	4.02645	6.538	5.40284	2.93058
SART3	HGNC:16860	spliceosome associated factor 3, U4/U6 recycling protein [Source:HGNC Symbol;Acc:HGNC:16860]	ENSG00000075856	19.1486	22.8687	22.6654	25.1021
ARHGAP15	HGNC:21030	Rho GTPase activating protein 15 [Source:HGNC Symbol;Acc:HGNC:21030]	ENSG00000075884	2.36731	6.06166	9.58047	1.63969
TUBA3D	HGNC:24071	tubulin alpha 3d [Source:HGNC Symbol;Acc:HGNC:24071]	ENSG00000075886	1.07839	0.735991	2.27514	1.09361
PAX2	HGNC:8616	paired box 2 [Source:HGNC Symbol;Acc:HGNC:8616]	ENSG00000075891	0.0613098	0.86372	3.46277	0.142899
EXOSC7	HGNC:28112	exosome component 7 [Source:HGNC Symbol;Acc:HGNC:28112]	ENSG00000075914	5.07413	6.82878	10.7457	11.3514
KIFAP3	HGNC:17060	kinesin associated protein 3 [Source:HGNC Symbol;Acc:HGNC:17060]	ENSG00000075945	2.15836	4.86664	3.09231	0.963156
MKRN2	HGNC:7113	makorin ring finger protein 2 [Source:HGNC Symbol;Acc:HGNC:7113]	ENSG00000075975	2.10561	3.51792	5.33957	4.78045
MCM6	HGNC:6949	minichromosome maintenance complex component 6 [Source:HGNC Symbol;Acc:HGNC:6949]	ENSG00000076003	5.85582	5.8797	5.90563	9.61729
REXO2	HGNC:17851	RNA exonuclease 2 [Source:HGNC Symbol;Acc:HGNC:17851]	ENSG00000076043	10.6078	12.9255	21.6738	15.5054
RBM7	HGNC:9904	RNA binding motif protein 7 [Source:HGNC Symbol;Acc:HGNC:9904]	ENSG00000076053	4.51621	7.55951	10.8343	3.50858
RBMS2	HGNC:9909	RNA binding motif single stranded interacting protein 2 [Source:HGNC Symbol;Acc:HGNC:9909]	ENSG00000076067	1.7382	7.06079	27.7988	7.60977
BAZ2A	HGNC:962	bromodomain adjacent to zinc finger domain 2A [Source:HGNC Symbol;Acc:HGNC:962]	ENSG00000076108	25.0957	30.8705	42.8307	30.2593
PTPN23	HGNC:14406	protein tyrosine phosphatase non-receptor type 23 [Source:HGNC Symbol;Acc:HGNC:14406]	ENSG00000076201	10.9357	10.6289	12.9262	13.7086
MLH1	HGNC:7127	mutL homolog 1 [Source:HGNC Symbol;Acc:HGNC:7127]	ENSG00000076242	6.28325	11.5609	13.2063	12.1255
UNG	HGNC:12572	uracil DNA glycosylase [Source:HGNC Symbol;Acc:HGNC:12572]	ENSG00000076248	2.85065	3.23648	5.83175	11.2223
FMO4	HGNC:3772	flavin containing dimethylaniline monoxygenase 4 [Source:HGNC Symbol;Acc:HGNC:3772]	ENSG00000076258	0.028793	1.03011	2.53198	0.721784
KLHL20	HGNC:25056	kelch like family member 20 [Source:HGNC Symbol;Acc:HGNC:25056]	ENSG00000076321	3.16737	9.10494	11.6791	5.20622
RGS11	HGNC:9993	regulator of G protein signaling 11 [Source:HGNC Symbol;Acc:HGNC:9993]	ENSG00000076344	2.8453	3.03933	2.27462	0.32599
SLC46A1	HGNC:30521	solute carrier family 46 member 1 [Source:HGNC Symbol;Acc:HGNC:30521]	ENSG00000076351	5.12414	5.70872	4.81539	3.20267
PLXNA2	HGNC:9100	plexin A2 [Source:HGNC Symbol;Acc:HGNC:9100]	ENSG00000076356	19.4648	18.1372	17.9207	4.51693
SPAG5	HGNC:13452	sperm associated antigen 5 [Source:HGNC Symbol;Acc:HGNC:13452]	ENSG00000076382	11.3895	11.3631	9.37646	21.9654
ANKRD13A	HGNC:21268	ankyrin repeat domain 13A [Source:HGNC Symbol;Acc:HGNC:21268]	ENSG00000076513	11.6113	14.4883	14.7438	9.80829
TPD52	HGNC:12005	tumor protein D52 [Source:HGNC Symbol;Acc:HGNC:12005]	ENSG00000076554	40.627	36.6949	26.0715	17.4518
ACACB	HGNC:85	acetyl-CoA carboxylase beta [Source:HGNC Symbol;Acc:HGNC:85]	ENSG00000076555	2.69107	11.1879	20.822	5.51964
TRAF4	HGNC:12034	TNF receptor associated factor 4 [Source:HGNC Symbol;Acc:HGNC:12034]	ENSG00000076604	16.2744	23.6709	24.2996	17.6688
PAG1	HGNC:30043	phosphoprotein membrane anchor with glycosphingolipid microdomains 1 [Source:HGNC Symbol;Acc:HGNC:30043]	ENSG00000076641	0.582186	10.0874	13.6666	2.84063
GPATCH1	HGNC:24658	G-patch domain containing 1 [Source:HGNC Symbol;Acc:HGNC:24658]	ENSG00000076650	3.46936	3.29686	5.94466	2.86756
ICAM3	HGNC:5346	intercellular adhesion molecule 3 [Source:HGNC Symbol;Acc:HGNC:5346]	ENSG00000076662	1.22744	2.78289	2.74475	0.909439
NT5C2	HGNC:8022	5'-nucleotidase, cytosolic II [Source:HGNC Symbol;Acc:HGNC:8022]	ENSG00000076685	16.3114	29.953	34.3341	7.72371
MCAM	HGNC:6934	melanoma cell adhesion molecule [Source:HGNC Symbol;Acc:HGNC:6934]	ENSG00000076706	2.6019	23.4144	21.4963	8.15278
GPC4	HGNC:4452	glypican 4 [Source:HGNC Symbol;Acc:HGNC:4452]	ENSG00000076716	0.350146	0.438486	4.22238	0.859689
MBNL3	HGNC:20564	muscleblind like splicing regulator 3 [Source:HGNC Symbol;Acc:HGNC:20564]	ENSG00000076770	2.51228	2.0228	5.10455	2.99209
CAMSAP3	HGNC:29307	calmodulin regulated spectrin associated protein family member 3 [Source:HGNC Symbol;Acc:HGNC:29307]	ENSG00000076826	2.7335	3.53974	4.23528	1.62614
RAP1GAP	HGNC:9858	RAP1 GTPase activating protein [Source:HGNC Symbol;Acc:HGNC:9858]	ENSG00000076864	11.3547	5.14165	9.6591	3.77261
XAB2	HGNC:14089	XPA binding protein 2 [Source:HGNC Symbol;Acc:HGNC:14089]	ENSG00000076924	2.5161	3.88579	5.74587	8.52369
ARHGEF1	HGNC:681	Rho guanine nucleotide exchange factor 1 [Source:HGNC Symbol;Acc:HGNC:681]	ENSG00000076928	30.1037	45.3514	49.1926	20.0112
STXBP2	HGNC:11445	syntaxin binding protein 2 [Source:HGNC Symbol;Acc:HGNC:11445]	ENSG00000076944	12.0834	18.9024	34.8786	7.23579
MAP2K7	HGNC:6847	mitogen-activated protein kinase kinase 7 [Source:HGNC Symbol;Acc:HGNC:6847]	ENSG00000076984	5.26442	9.26686	11.0045	8.26087
NMRK2	HGNC:17871	nicotinamide riboside kinase 2 [Source:HGNC Symbol;Acc:HGNC:17871]	ENSG00000077009	0.52562	0.781047	0.596056	0.409239
DGKD	HGNC:2851	diacylglycerol kinase delta [Source:HGNC Symbol;Acc:HGNC:2851]	ENSG00000077044	15.9653	22.2411	26.415	26.2872
CTTNBP2	HGNC:15679	cortactin binding protein 2 [Source:HGNC Symbol;Acc:HGNC:15679]	ENSG00000077063	0.766806	1.42246	4.65661	3.80645
ACTL6B	HGNC:160	actin like 6B [Source:HGNC Symbol;Acc:HGNC:160]	ENSG00000077080	5.94425	5.45402	2.07901	1.10914
RARB	HGNC:9865	retinoic acid receptor beta [Source:HGNC Symbol;Acc:HGNC:9865]	ENSG00000077092	0.0508774	2.62098	1.59673	1.31078
TOP2B	HGNC:11990	DNA topoisomerase II beta [Source:HGNC Symbol;Acc:HGNC:11990]	ENSG00000077097	7.09473	11.1997	11.3578	16.6746
TM9SF3	HGNC:21529	transmembrane 9 superfamily member 3 [Source:HGNC Symbol;Acc:HGNC:21529]	ENSG00000077147	12.0006	13.6859	19.1977	8.32817
NFKB2	HGNC:7795	nuclear factor kappa B subunit 2 [Source:HGNC Symbol;Acc:HGNC:7795]	ENSG00000077150	5.00628	7.00374	13.4416	3.88797
UBE2T	HGNC:25009	ubiquitin conjugating enzyme E2 T [Source:HGNC Symbol;Acc:HGNC:25009]	ENSG00000077152	6.05575	4.64627	2.86536	3.83588
PPP1R12B	HGNC:7619	protein phosphatase 1 regulatory subunit 12B [Source:HGNC Symbol;Acc:HGNC:7619]	ENSG00000077157	10.7907	19.9102	16.7185	21.2633
DNAJC10	HGNC:24637	DnaJ heat shock protein family (Hsp40) member C10 [Source:HGNC Symbol;Acc:HGNC:24637]	ENSG00000077232	8.44491	33.4023	13.9983	16.1764
GTF3C1	HGNC:4664	general transcription factor IIIC subunit 1 [Source:HGNC Symbol;Acc:HGNC:4664]	ENSG00000077235	6.28791	11.7002	19.2485	33.7074
IL4R	HGNC:6015	interleukin 4 receptor [Source:HGNC Symbol;Acc:HGNC:6015]	ENSG00000077238	3.2715	12.9593	84.3299	27.6087
USP33	HGNC:20059	ubiquitin specific peptidase 33 [Source:HGNC Symbol;Acc:HGNC:20059]	ENSG00000077254	10.3761	26.1603	42.9009	18.5693
PAK3	HGNC:8592	p21 (RAC1) activated kinase 3 [Source:HGNC Symbol;Acc:HGNC:8592]	ENSG00000077264	1.90128	3.00467	4.50958	2.53983
CAPN6	HGNC:1483	calpain 6 [Source:HGNC Symbol;Acc:HGNC:1483]	ENSG00000077274	0	0.241033	0.897205	0.281734
DCX	HGNC:2714	doublecortin [Source:HGNC Symbol;Acc:HGNC:2714]	ENSG00000077279	0	0.846284	1.23355	1.84322
SNRPA	HGNC:11151	small nuclear ribonucleoprotein polypeptide A [Source:HGNC Symbol;Acc:HGNC:11151]	ENSG00000077312	13.6032	14.5347	17.5277	24.3721
SPAG6	HGNC:11215	sperm associated antigen 6 [Source:HGNC Symbol;Acc:HGNC:11215]	ENSG00000077327	1.30933	1.78874	1.88623	0.171852
EXOSC5	HGNC:24662	exosome component 5 [Source:HGNC Symbol;Acc:HGNC:24662]	ENSG00000077348	2.37794	2.53088	6.81166	7.53294
DYNC1I2	HGNC:2964	dynein cytoplasmic 1 intermediate chain 2 [Source:HGNC Symbol;Acc:HGNC:2964]	ENSG00000077380	11.654	19.2696	23.5017	9.80164
APBB1IP	HGNC:17379	amyloid beta precursor protein binding family B member 1 interacting protein [Source:HGNC Symbol;Acc:HGNC:17379]	ENSG00000077420	2.38848	3.11913	5.68375	0.106427
LRCH4	HGNC:6691	leucine rich repeats and calponin homology domain containing 4 [Source:HGNC Symbol;Acc:HGNC:6691]	ENSG00000077454	8.99926	10.0903	21.3415	12.1933
FAM76B	HGNC:28492	family with sequence similarity 76 member B [Source:HGNC Symbol;Acc:HGNC:28492]	ENSG00000077458	6.36202	6.91957	14.8522	7.00559
SIRT6	HGNC:14934	sirtuin 6 [Source:HGNC Symbol;Acc:HGNC:14934]	ENSG00000077463	2.85821	3.91799	6.21814	3.435
TYR	HGNC:12442	tyrosinase [Source:HGNC Symbol;Acc:HGNC:12442]	ENSG00000077498	0	0.511335	2.16877	0.706245
POLD3	HGNC:20932	DNA polymerase delta 3, accessory subunit [Source:HGNC Symbol;Acc:HGNC:20932]	ENSG00000077514	7.67689	10.1937	9.73684	6.62298
ACTN2	HGNC:164	actinin alpha 2 [Source:HGNC Symbol;Acc:HGNC:164]	ENSG00000077522	0.35216	2.1692	3.25621	5.13116
CAPZB	HGNC:1491	capping actin protein of muscle Z-line subunit beta [Source:HGNC Symbol;Acc:HGNC:1491]	ENSG00000077549	14.8829	28.7768	52.3218	18.2581
GPR137B	HGNC:11862	G protein-coupled receptor 137B [Source:HGNC Symbol;Acc:HGNC:11862]	ENSG00000077585	3.78628	7.94219	8.33594	5.74337
NAALAD2	HGNC:14526	N-acetylated alpha-linked acidic dipeptidase 2 [Source:HGNC Symbol;Acc:HGNC:14526]	ENSG00000077616	0.262724	0.737326	1.77137	0.218556
JADE1	HGNC:30027	jade family PHD finger 1 [Source:HGNC Symbol;Acc:HGNC:30027]	ENSG00000077684	6.32684	6.57647	7.36107	7.11279
SLC25A43	HGNC:30557	solute carrier family 25 member 43 [Source:HGNC Symbol;Acc:HGNC:30557]	ENSG00000077713	2.73333	4.85424	6.09583	1.92421
UBE2A	HGNC:12472	ubiquitin conjugating enzyme E2 A [Source:HGNC Symbol;Acc:HGNC:12472]	ENSG00000077721	6.17139	12.0441	12.9276	5.43978
FGFR1	HGNC:3688	fibroblast growth factor receptor 1 [Source:HGNC Symbol;Acc:HGNC:3688]	ENSG00000077782	4.3729	14.5567	30.4138	13.7262
FKBP6	HGNC:3722	FKBP prolyl isomerase 6 [Source:HGNC Symbol;Acc:HGNC:3722]	ENSG00000077800	1.09046	1.10296	2.31666	0.339686
SMC1B	HGNC:11112	structural maintenance of chromosomes 1B [Source:HGNC Symbol;Acc:HGNC:11112]	ENSG00000077935	3.55024	1.6046	0.62027	0.121495
FBLN1	HGNC:3600	fibulin 1 [Source:HGNC Symbol;Acc:HGNC:3600]	ENSG00000077942	2.41158	22.6499	46.5474	15.1918
ITGA8	HGNC:6144	integrin subunit alpha 8 [Source:HGNC Symbol;Acc:HGNC:6144]	ENSG00000077943	0.0103246	0.831893	3.03814	0.134093
CST7	HGNC:2479	cystatin F [Source:HGNC Symbol;Acc:HGNC:2479]	ENSG00000077984	0.983572	1.89475	1.6201	1.12548
MAP2	HGNC:6839	microtubule associated protein 2 [Source:HGNC Symbol;Acc:HGNC:6839]	ENSG00000078018	5.22697	10.5067	7.3219	9.78985
PIAS2	HGNC:17311	protein inhibitor of activated STAT 2 [Source:HGNC Symbol;Acc:HGNC:17311]	ENSG00000078043	11.229	14.1449	9.46127	7.97687
AMPH	HGNC:471	amphiphysin [Source:HGNC Symbol;Acc:HGNC:471]	ENSG00000078053	1.5524	4.03488	3.47336	22.3135
ARAF	HGNC:646	A-Raf proto-oncogene, serine/threonine kinase [Source:HGNC Symbol;Acc:HGNC:646]	ENSG00000078061	11.2945	13.5452	8.6416	10.7637
MCCC1	HGNC:6936	methylcrotonoyl-CoA carboxylase 1 [Source:HGNC Symbol;Acc:HGNC:6936]	ENSG00000078070	4.76154	10.871	11.4767	5.36653
LAMP3	HGNC:14582	lysosomal associated membrane protein 3 [Source:HGNC Symbol;Acc:HGNC:14582]	ENSG00000078081	5.67622	4.31706	12.4065	0.308241
FAP	HGNC:3590	fibroblast activation protein alpha [Source:HGNC Symbol;Acc:HGNC:3590]	ENSG00000078098	0.377044	7.68738	29.6037	1.0337
NEBL	HGNC:16932	nebulette [Source:HGNC Symbol;Acc:HGNC:16932]	ENSG00000078114	5.31905	5.32677	13.6552	1.39786
ACER3	HGNC:16066	alkaline ceramidase 3 [Source:HGNC Symbol;Acc:HGNC:16066]	ENSG00000078124	2.71926	3.67677	4.37181	1.15638
UBE2K	HGNC:4914	ubiquitin conjugating enzyme E2 K [Source:HGNC Symbol;Acc:HGNC:4914]	ENSG00000078140	10.9795	15.1405	23.9973	23.7973
PIK3C3	HGNC:8974	phosphatidylinositol 3-kinase catalytic subunit type 3 [Source:HGNC Symbol;Acc:HGNC:8974]	ENSG00000078142	6.95921	12.2358	12.3355	9.69588
N4BP2	HGNC:29851	NEDD4 binding protein 2 [Source:HGNC Symbol;Acc:HGNC:29851]	ENSG00000078177	1.59406	2.3262	1.88176	3.65329
TIGAR	HGNC:1185	TP53 induced glycolysis regulatory phosphatase [Source:HGNC Symbol;Acc:HGNC:1185]	ENSG00000078237	0.566099	1.42883	3.10319	0.963178
TULP3	HGNC:12425	TUB like protein 3 [Source:HGNC Symbol;Acc:HGNC:12425]	ENSG00000078246	2.29472	5.01616	5.76737	3.74543
SYNJ2	HGNC:11504	synaptojanin 2 [Source:HGNC Symbol;Acc:HGNC:11504]	ENSG00000078269	7.32242	12.7098	17.8269	8.33101
ADCY2	HGNC:233	adenylate cyclase 2 [Source:HGNC Symbol;Acc:HGNC:233]	ENSG00000078295	2.6221	5.28121	16.0409	2.24866
PPP2R5C	HGNC:9311	protein phosphatase 2 regulatory subunit B'gamma [Source:HGNC Symbol;Acc:HGNC:9311]	ENSG00000078304	95.032	133.842	55.7289	40.6349
PMS2P1	HGNC:9123	PMS1 homolog 2, mismatch repair system component pseudogene 1 [Source:HGNC Symbol;Acc:HGNC:9123]	ENSG00000078319	0.912161	3.19488	3.63109	1.96873
RBFOX1	HGNC:18222	RNA binding fox-1 homolog 1 [Source:HGNC Symbol;Acc:HGNC:18222]	ENSG00000078328	1.53302	3.17917	6.93947	4.04595
GNB1	HGNC:4396	G protein subunit beta 1 [Source:HGNC Symbol;Acc:HGNC:4396]	ENSG00000078369	37.5718	49.6748	57.0588	34.6263
HOXA9	HGNC:5109	homeobox A9 [Source:HGNC Symbol;Acc:HGNC:5109]	ENSG00000078399	1.89119	1.63698	2.20943	0.717306
EDN1	HGNC:3176	endothelin 1 [Source:HGNC Symbol;Acc:HGNC:3176]	ENSG00000078401	0.131344	0.790002	4.0374	0.223883
MLLT10	HGNC:16063	MLLT10 histone lysine methyltransferase DOT1L cofactor [Source:HGNC Symbol;Acc:HGNC:16063]	ENSG00000078403	10.7849	13.9915	25.5174	14.6582
ZCWPW1	HGNC:23486	zinc finger CW-type and PWWP domain containing 1 [Source:HGNC Symbol;Acc:HGNC:23486]	ENSG00000078487	2.41211	3.86924	8.50607	3.35535
ADCYAP1R1	HGNC:242	ADCYAP receptor type I [Source:HGNC Symbol;Acc:HGNC:242]	ENSG00000078549	0.030053	0.818271	3.71	0.439457
FGF20	HGNC:3677	fibroblast growth factor 20 [Source:HGNC Symbol;Acc:HGNC:3677]	ENSG00000078579	0	0.0400154	1.33461	0
P2RY10	HGNC:19906	P2Y receptor family member 10 [Source:HGNC Symbol;Acc:HGNC:19906]	ENSG00000078589	0.49124	2.13123	3.88766	0.486854
ITM2A	HGNC:6173	integral membrane protein 2A [Source:HGNC Symbol;Acc:HGNC:6173]	ENSG00000078596	0.0841442	4.20934	2.94607	0.28591
NRDC	HGNC:7995	nardilysin convertase [Source:HGNC Symbol;Acc:HGNC:7995]	ENSG00000078618	31.0825	37.3814	40.8238	25.2694
VDAC3	HGNC:12674	voltage dependent anion channel 3 [Source:HGNC Symbol;Acc:HGNC:12674]	ENSG00000078668	4.95013	10.2005	12.9146	6.20845
PCM1	HGNC:8727	pericentriolar material 1 [Source:HGNC Symbol;Acc:HGNC:8727]	ENSG00000078674	28.1697	57.6726	40.7434	49.8212
TNRC6C	HGNC:29318	trinucleotide repeat containing adaptor 6C [Source:HGNC Symbol;Acc:HGNC:29318]	ENSG00000078687	12.2735	15.3273	8.68391	10.7923
CBFA2T2	HGNC:1536	CBFA2/RUNX1 partner transcriptional co-repressor 2 [Source:HGNC Symbol;Acc:HGNC:1536]	ENSG00000078699	7.77373	8.62228	7.98363	15.6106
BRINP1	HGNC:2687	BMP/retinoic acid inducible neural specific 1 [Source:HGNC Symbol;Acc:HGNC:2687]	ENSG00000078725	0.496532	0.819953	2.3042	0.686615
ITCH	HGNC:13890	itchy E3 ubiquitin protein ligase [Source:HGNC Symbol;Acc:HGNC:13890]	ENSG00000078747	11.3025	11.5694	33.2453	10.4579
PKD2L2	HGNC:9012	polycystin 2 like 2, transient receptor potential cation channel [Source:HGNC Symbol;Acc:HGNC:9012]	ENSG00000078795	1.17238	2.17727	2.37216	0.410976
TP53INP2	HGNC:16104	tumor protein p53 inducible nuclear protein 2 [Source:HGNC Symbol;Acc:HGNC:16104]	ENSG00000078804	0.673612	2.37586	4.42257	0.974965
SDF4	HGNC:24188	stromal cell derived factor 4 [Source:HGNC Symbol;Acc:HGNC:24188]	ENSG00000078808	18.0723	20.8447	30.0903	16.402
MYH7B	HGNC:15906	myosin heavy chain 7B [Source:HGNC Symbol;Acc:HGNC:15906]	ENSG00000078814	1.29385	3.45512	7.66396	2.72177
BPIFB2	HGNC:16177	BPI fold containing family B member 2 [Source:HGNC Symbol;Acc:HGNC:16177]	ENSG00000078898	0.301736	0.165096	1.00232	0
TP73	HGNC:12003	tumor protein p73 [Source:HGNC Symbol;Acc:HGNC:12003]	ENSG00000078900	7.2275	3.45481	2.6048	3.71256
TOLLIP	HGNC:16476	toll interacting protein [Source:HGNC Symbol;Acc:HGNC:16476]	ENSG00000078902	13.1466	10.4753	19.9271	3.56106
UBE2D4	HGNC:21647	ubiquitin conjugating enzyme E2 D4 (putative) [Source:HGNC Symbol;Acc:HGNC:21647]	ENSG00000078967	7.44628	15.0245	61.8597	12.4534
CLUL1	HGNC:2096	clusterin like 1 [Source:HGNC Symbol;Acc:HGNC:2096]	ENSG00000079101	0.867152	1.40029	4.26066	1.78248
RUNX1T1	HGNC:1535	RUNX1 partner transcriptional co-repressor 1 [Source:HGNC Symbol;Acc:HGNC:1535]	ENSG00000079102	1.82929	15.8957	18.8293	29.5644
CDH17	HGNC:1756	cadherin 17 [Source:HGNC Symbol;Acc:HGNC:1756]	ENSG00000079112	0.142865	0.957444	1.94195	0.797463
THOC1	HGNC:19070	THO complex 1 [Source:HGNC Symbol;Acc:HGNC:19070]	ENSG00000079134	19.1841	30.3329	19.1776	39.6267
FKBP7	HGNC:3723	FKBP prolyl isomerase 7 [Source:HGNC Symbol;Acc:HGNC:3723]	ENSG00000079150	1.1024	1.88231	2.71268	2.57417
OSBPL6	HGNC:16388	oxysterol binding protein like 6 [Source:HGNC Symbol;Acc:HGNC:16388]	ENSG00000079156	2.01451	4.91213	4.33835	3.4388
SLC1A3	HGNC:10941	solute carrier family 1 member 3 [Source:HGNC Symbol;Acc:HGNC:10941]	ENSG00000079215	0.703057	3.82661	19.6967	1.41407
XRCC5	HGNC:12833	X-ray repair cross complementing 5 [Source:HGNC Symbol;Acc:HGNC:12833]	ENSG00000079246	13.4194	22.5944	39.6252	45.3762
LXN	HGNC:13347	latexin [Source:HGNC Symbol;Acc:HGNC:13347]	ENSG00000079257	0.811657	5.71954	7.38486	0.985583
SP140	HGNC:17133	SP140 nuclear body protein [Source:HGNC Symbol;Acc:HGNC:17133]	ENSG00000079263	3.15968	6.15963	6.16608	1.00345
MKNK1	HGNC:7110	MAPK interacting serine/threonine kinase 1 [Source:HGNC Symbol;Acc:HGNC:7110]	ENSG00000079277	16.6274	26.8704	36.8627	7.10699
TNS1	HGNC:11973	tensin 1 [Source:HGNC Symbol;Acc:HGNC:11973]	ENSG00000079308	35.3411	90.0261	81.1844	20.9951
REXO1	HGNC:24616	RNA exonuclease 1 homolog [Source:HGNC Symbol;Acc:HGNC:24616]	ENSG00000079313	5.48265	3.77762	7.2522	6.48382
SAR1A	HGNC:10534	secretion associated Ras related GTPase 1A [Source:HGNC Symbol;Acc:HGNC:10534]	ENSG00000079332	5.78856	10.4305	12.2143	6.36168
CDC14A	HGNC:1718	cell division cycle 14A [Source:HGNC Symbol;Acc:HGNC:1718]	ENSG00000079335	2.53733	4.74964	4.37996	4.53894
RAPGEF3	HGNC:16629	Rap guanine nucleotide exchange factor 3 [Source:HGNC Symbol;Acc:HGNC:16629]	ENSG00000079337	1.06315	5.47464	11.3577	1.66122
CEACAM1	HGNC:1814	CEA cell adhesion molecule 1 [Source:HGNC Symbol;Acc:HGNC:1814]	ENSG00000079385	6.19438	9.73872	13.2498	2.31111
SENP1	HGNC:17927	SUMO specific peptidase 1 [Source:HGNC Symbol;Acc:HGNC:17927]	ENSG00000079387	4.02086	8.39548	8.9697	7.76192
DUSP13	HGNC:19681	dual specificity phosphatase 13 [Source:HGNC Symbol;Acc:HGNC:19681]	ENSG00000079393	0	0.24843	1.93725	0.290584
CIC	HGNC:14214	capicua transcriptional repressor [Source:HGNC Symbol;Acc:HGNC:14214]	ENSG00000079432	8.73236	14.8993	16.3991	22.9182
LIPE	HGNC:6621	lipase E, hormone sensitive type [Source:HGNC Symbol;Acc:HGNC:6621]	ENSG00000079435	5.74857	7.96311	10.1575	6.84495
FDFT1	HGNC:3629	farnesyl-diphosphate farnesyltransferase 1 [Source:HGNC Symbol;Acc:HGNC:3629]	ENSG00000079459	5.41509	11.9843	15.8588	11.9422
PAFAH1B3	HGNC:8576	platelet activating factor acetylhydrolase 1b catalytic subunit 3 [Source:HGNC Symbol;Acc:HGNC:8576]	ENSG00000079462	6.75915	8.94742	10.1041	10.6484
OPHN1	HGNC:8148	oligophrenin 1 [Source:HGNC Symbol;Acc:HGNC:8148]	ENSG00000079482	6.63474	9.08974	20.1444	4.10237
AFM	HGNC:316	afamin [Source:HGNC Symbol;Acc:HGNC:316]	ENSG00000079557	0	0.0366419	0.608636	0.114227
KIF22	HGNC:6391	kinesin family member 22 [Source:HGNC Symbol;Acc:HGNC:6391]	ENSG00000079616	6.87352	8.13119	7.48957	22.5687
SCGN	HGNC:16941	secretagogin, EF-hand calcium binding protein [Source:HGNC Symbol;Acc:HGNC:16941]	ENSG00000079689	0	0.161536	0.924334	0
CARMIL1	HGNC:21581	capping protein regulator and myosin 1 linker 1 [Source:HGNC Symbol;Acc:HGNC:21581]	ENSG00000079691	2.11313	4.13487	3.53856	2.46958
PGM1	HGNC:8905	phosphoglucomutase 1 [Source:HGNC Symbol;Acc:HGNC:8905]	ENSG00000079739	6.27188	6.52716	14.945	3.61803
DDX1	HGNC:2734	DEAD-box helicase 1 [Source:HGNC Symbol;Acc:HGNC:2734]	ENSG00000079785	7.71098	10.1003	10.3063	10.4906
DNM2	HGNC:2974	dynamin 2 [Source:HGNC Symbol;Acc:HGNC:2974]	ENSG00000079805	27.7033	48.317	72.6502	27.6621
EPB41L2	HGNC:3379	erythrocyte membrane protein band 4.1 like 2 [Source:HGNC Symbol;Acc:HGNC:3379]	ENSG00000079819	9.6428	29.4172	42.2349	14.4519
RIMS1	HGNC:17282	regulating synaptic membrane exocytosis 1 [Source:HGNC Symbol;Acc:HGNC:17282]	ENSG00000079841	0.706365	1.56402	1.37284	0.879894
MOXD1	HGNC:21063	monooxygenase DBH like 1 [Source:HGNC Symbol;Acc:HGNC:21063]	ENSG00000079931	0.0525503	0.789103	8.45161	6.41359
STX7	HGNC:11442	syntaxin 7 [Source:HGNC Symbol;Acc:HGNC:11442]	ENSG00000079950	4.33944	6.96321	9.96288	6.24361
RABL2B	HGNC:9800	RAB, member of RAS oncogene family like 2B [Source:HGNC Symbol;Acc:HGNC:9800]	ENSG00000079974	7.23415	19.8745	18.1401	12.5372
KEAP1	HGNC:23177	kelch like ECH associated protein 1 [Source:HGNC Symbol;Acc:HGNC:23177]	ENSG00000079999	8.51201	13.8855	14.0661	9.9064
DDX43	HGNC:18677	DEAD-box helicase 43 [Source:HGNC Symbol;Acc:HGNC:18677]	ENSG00000080007	1.18527	1.26111	1.46798	0.13901
PTPRH	HGNC:9672	protein tyrosine phosphatase receptor type H [Source:HGNC Symbol;Acc:HGNC:9672]	ENSG00000080031	1.5569	3.89466	3.84676	0.567455
DCT	HGNC:2709	dopachrome tautomerase [Source:HGNC Symbol;Acc:HGNC:2709]	ENSG00000080166	0.0440845	0.253672	0.698285	0.633168
SLC35C2	HGNC:17117	solute carrier family 35 member C2 [Source:HGNC Symbol;Acc:HGNC:17117]	ENSG00000080189	5.11848	8.33618	11.1376	11.827
CRYBG3	HGNC:34427	crystallin beta-gamma domain containing 3 [Source:HGNC Symbol;Acc:HGNC:34427]	ENSG00000080200	1.16015	2.20832	5.30005	6.78895
EPHA6	HGNC:19296	EPH receptor A6 [Source:HGNC Symbol;Acc:HGNC:19296]	ENSG00000080224	0.526862	0.840944	2.56081	3.66086
SCTR	HGNC:10608	secretin receptor [Source:HGNC Symbol;Acc:HGNC:10608]	ENSG00000080293	0.25558	3.10118	6.10911	0.132813
RFX3	HGNC:9984	regulatory factor X3 [Source:HGNC Symbol;Acc:HGNC:9984]	ENSG00000080298	4.82745	7.19688	7.15502	11.3474
RIF1	HGNC:23207	replication timing regulatory factor 1 [Source:HGNC Symbol;Acc:HGNC:23207]	ENSG00000080345	8.99842	19.1177	13.6203	17.0457
RAB21	HGNC:18263	RAB21, member RAS oncogene family [Source:HGNC Symbol;Acc:HGNC:18263]	ENSG00000080371	4.67745	12.6452	11.7697	4.17202
SLC4A4	HGNC:11030	solute carrier family 4 member 4 [Source:HGNC Symbol;Acc:HGNC:11030]	ENSG00000080493	1.65257	4.12111	4.4449	2.15689
SMARCA2	HGNC:11098	SWI/SNF related, matrix associated, actin dependent regulator of chromatin, subfamily a, member 2 [Source:HGNC Symbol;Acc:HGNC:11098]	ENSG00000080503	52.6286	75.2995	109.16	42.9684
RDH8	HGNC:14423	retinol dehydrogenase 8 [Source:HGNC Symbol;Acc:HGNC:14423]	ENSG00000080511	0	1.46013	3.7987	1.08086
SESN1	HGNC:21595	sestrin 1 [Source:HGNC Symbol;Acc:HGNC:21595]	ENSG00000080546	2.35593	7.34177	5.28818	2.08334
MID2	HGNC:7096	midline 2 [Source:HGNC Symbol;Acc:HGNC:7096]	ENSG00000080561	2.78888	4.24265	1.8065	0.618745
DNAAF6	HGNC:28570	dynein axonemal assembly factor 6 [Source:HGNC Symbol;Acc:HGNC:28570]	ENSG00000080572	0	0.0534441	1.19236	0.0431029
COL5A3	HGNC:14864	collagen type V alpha 3 chain [Source:HGNC Symbol;Acc:HGNC:14864]	ENSG00000080573	0.133987	2.72912	7.34498	0.954431
SRCAP	HGNC:16974	Snf2 related CREBBP activator protein [Source:HGNC Symbol;Acc:HGNC:16974]	ENSG00000080603	9.84687	13.7284	16.1849	26.5146
PUM3	HGNC:29676	pumilio RNA binding family member 3 [Source:HGNC Symbol;Acc:HGNC:29676]	ENSG00000080608	5.80446	9.39893	17.117	28.613
CPB2	HGNC:2300	carboxypeptidase B2 [Source:HGNC Symbol;Acc:HGNC:2300]	ENSG00000080618	0.12961	0.772848	1.04281	0.635807
CHRNA3	HGNC:1957	cholinergic receptor nicotinic alpha 3 subunit [Source:HGNC Symbol;Acc:HGNC:1957]	ENSG00000080644	0.831795	1.1127	4.13277	13.9953
KCNN2	HGNC:6291	potassium calcium-activated channel subfamily N member 2 [Source:HGNC Symbol;Acc:HGNC:6291]	ENSG00000080709	0.401071	2.17619	2.56011	0.953003
CNOT4	HGNC:7880	CCR4-NOT transcription complex subunit 4 [Source:HGNC Symbol;Acc:HGNC:7880]	ENSG00000080802	3.63858	7.61774	11.6147	6.52298
PSEN1	HGNC:9508	presenilin 1 [Source:HGNC Symbol;Acc:HGNC:9508]	ENSG00000080815	41.2457	46.3908	26.7827	13.9274
CPOX	HGNC:2321	coproporphyrinogen oxidase [Source:HGNC Symbol;Acc:HGNC:2321]	ENSG00000080819	3.49211	5.38274	6.39628	2.27296
CLDND1	HGNC:1322	claudin domain containing 1 [Source:HGNC Symbol;Acc:HGNC:1322]	ENSG00000080822	6.46303	13.1138	13.3964	6.03067
MOK	HGNC:9833	MOK protein kinase [Source:HGNC Symbol;Acc:HGNC:9833]	ENSG00000080823	54.3892	97.237	38.3706	21.453
HSP90AA1	HGNC:5253	heat shock protein 90 alpha family class A member 1 [Source:HGNC Symbol;Acc:HGNC:5253]	ENSG00000080824	622.305	379.207	100.835	199.574
RBL1	HGNC:9893	RB transcriptional corepressor like 1 [Source:HGNC Symbol;Acc:HGNC:9893]	ENSG00000080839	4.93059	3.09738	6.15613	9.00514
DLGAP4	HGNC:24476	DLG associated protein 4 [Source:HGNC Symbol;Acc:HGNC:24476]	ENSG00000080845	8.11885	16.0295	26.3221	16.5189
IGSF9B	HGNC:32326	immunoglobulin superfamily member 9B [Source:HGNC Symbol;Acc:HGNC:32326]	ENSG00000080854	16.8765	9.16055	2.92626	11.9214
CFHR2	HGNC:4890	complement factor H related 2 [Source:HGNC Symbol;Acc:HGNC:4890]	ENSG00000080910	0.0597809	0.155385	2.06143	0.182536
CROCCP3	HGNC:29405	CROCC pseudogene 3 [Source:HGNC Symbol;Acc:HGNC:29405]	ENSG00000080947	8.85366	7.54977	9.80632	14.6769
NDC80	HGNC:16909	NDC80 kinetochore complex component [Source:HGNC Symbol;Acc:HGNC:16909]	ENSG00000080986	5.5621	9.71985	9.54056	10.1256
AP4E1	HGNC:573	adaptor related protein complex 4 subunit epsilon 1 [Source:HGNC Symbol;Acc:HGNC:573]	ENSG00000081014	0.501709	4.11366	2.61323	1.57167
RSBN1	HGNC:25642	round spermatid basic protein 1 [Source:HGNC Symbol;Acc:HGNC:25642]	ENSG00000081019	1.64217	2.03224	3.73461	3.60367
MAGI3	HGNC:29647	membrane associated guanylate kinase, WW and PDZ domain containing 3 [Source:HGNC Symbol;Acc:HGNC:29647]	ENSG00000081026	3.62834	4.9	8.31139	5.36666
CXCL2	HGNC:4603	C-X-C motif chemokine ligand 2 [Source:HGNC Symbol;Acc:HGNC:4603]	ENSG00000081041	0.230005	0.556875	7.50214	0.19319
AFP	HGNC:317	alpha fetoprotein [Source:HGNC Symbol;Acc:HGNC:317]	ENSG00000081051	0	0	2.92865	0
COL4A4	HGNC:2206	collagen type IV alpha 4 chain [Source:HGNC Symbol;Acc:HGNC:2206]	ENSG00000081052	0.136151	0.457264	2.29989	0.178142
TCF7	HGNC:11639	transcription factor 7 [Source:HGNC Symbol;Acc:HGNC:11639]	ENSG00000081059	5.11148	8.20047	11.6326	4.80751
OSTM1	HGNC:21652	osteoclastogenesis associated transmembrane protein 1 [Source:HGNC Symbol;Acc:HGNC:21652]	ENSG00000081087	5.58522	7.42773	10.3679	4.89807
CDH7	HGNC:1766	cadherin 7 [Source:HGNC Symbol;Acc:HGNC:1766]	ENSG00000081138	0.199413	0.499897	1.47283	0.432037
IMPG2	HGNC:18362	interphotoreceptor matrix proteoglycan 2 [Source:HGNC Symbol;Acc:HGNC:18362]	ENSG00000081148	0.0390311	0.184341	0.879733	0.0656074
PCNP	HGNC:30023	PEST proteolytic signal containing nuclear protein [Source:HGNC Symbol;Acc:HGNC:30023]	ENSG00000081154	7.25434	15.1937	11.8187	12.398
EXD2	HGNC:20217	exonuclease 3'-5' domain containing 2 [Source:HGNC Symbol;Acc:HGNC:20217]	ENSG00000081177	10.1638	18.3128	9.67029	5.91399
ARG2	HGNC:664	arginase 2 [Source:HGNC Symbol;Acc:HGNC:664]	ENSG00000081181	4.13167	3.89978	3.77182	1.4384
MEF2C	HGNC:6996	myocyte enhancer factor 2C [Source:HGNC Symbol;Acc:HGNC:6996]	ENSG00000081189	9.5507	20.9465	45.3909	13.7303
PTPRC	HGNC:9666	protein tyrosine phosphatase receptor type C [Source:HGNC Symbol;Acc:HGNC:9666]	ENSG00000081237	11.8631	27.0195	33.0306	2.3424
CACNA1S	HGNC:1397	calcium voltage-gated channel subunit alpha1 S [Source:HGNC Symbol;Acc:HGNC:1397]	ENSG00000081248	0.010677	0.384188	1.40303	0.923116
PKP1	HGNC:9023	plakophilin 1 [Source:HGNC Symbol;Acc:HGNC:9023]	ENSG00000081277	0.167699	0.636461	14.0201	0.238497
UBA5	HGNC:23230	ubiquitin like modifier activating enzyme 5 [Source:HGNC Symbol;Acc:HGNC:23230]	ENSG00000081307	9.84865	13.4374	21.7618	16.2358
STK17B	HGNC:11396	serine/threonine kinase 17b [Source:HGNC Symbol;Acc:HGNC:11396]	ENSG00000081320	8.2057	14.5869	18.7172	3.14744
CDC14B	HGNC:1719	cell division cycle 14B [Source:HGNC Symbol;Acc:HGNC:1719]	ENSG00000081377	1.98354	3.04863	8.11863	3.36359
ZNF510	HGNC:29161	zinc finger protein 510 [Source:HGNC Symbol;Acc:HGNC:29161]	ENSG00000081386	2.76635	5.18712	2.71409	4.93778
LRP2	HGNC:6694	LDL receptor related protein 2 [Source:HGNC Symbol;Acc:HGNC:6694]	ENSG00000081479	1.30612	5.16656	2.31982	3.84716
ZNF506	HGNC:23780	zinc finger protein 506 [Source:HGNC Symbol;Acc:HGNC:23780]	ENSG00000081665	7.23789	11.9761	17.7118	4.39754
JMJD4	HGNC:25724	jumonji domain containing 4 [Source:HGNC Symbol;Acc:HGNC:25724]	ENSG00000081692	1.7747	4.7253	3.07051	3.72895
DUSP12	HGNC:3067	dual specificity phosphatase 12 [Source:HGNC Symbol;Acc:HGNC:3067]	ENSG00000081721	4.36776	5.74812	6.3418	4.93445
AACS	HGNC:21298	acetoacetyl-CoA synthetase [Source:HGNC Symbol;Acc:HGNC:21298]	ENSG00000081760	15.2539	19.4892	31.4565	13.6336
DELE1	HGNC:28969	DAP3 binding cell death enhancer 1 [Source:HGNC Symbol;Acc:HGNC:28969]	ENSG00000081791	6.53035	12.2376	15.4044	10.0255
SLC13A1	HGNC:10916	solute carrier family 13 member 1 [Source:HGNC Symbol;Acc:HGNC:10916]	ENSG00000081800	0.0175072	0.152497	0.593201	0.0151287
CADPS2	HGNC:16018	calcium dependent secretion activator 2 [Source:HGNC Symbol;Acc:HGNC:16018]	ENSG00000081803	2.90737	2.80606	6.85822	2.9681
PCDHB4	HGNC:8689	protocadherin beta 4 [Source:HGNC Symbol;Acc:HGNC:8689]	ENSG00000081818	0	0.194532	0.741209	0.322305
PCDHA6	HGNC:8672	protocadherin alpha 6 [Source:HGNC Symbol;Acc:HGNC:8672]	ENSG00000081842	0.101356	0.199188	1.04122	0.311196
PCDHGA2	HGNC:8700	protocadherin gamma subfamily A, 2 [Source:HGNC Symbol;Acc:HGNC:8700]	ENSG00000081853	0.0141899	0.376244	0.83118	0.0864403
HSPB11	HGNC:25019	heat shock protein family B (small) member 11 [Source:HGNC Symbol;Acc:HGNC:25019]	ENSG00000081870	10.3342	13.0321	9.46717	7.30469
PHLPP1	HGNC:20610	PH domain and leucine rich repeat protein phosphatase 1 [Source:HGNC Symbol;Acc:HGNC:20610]	ENSG00000081913	3.43979	4.76637	5.37086	5.02307
ATP8B1	HGNC:3706	ATPase phospholipid transporting 8B1 [Source:HGNC Symbol;Acc:HGNC:3706]	ENSG00000081923	2.825	8.43968	13.8235	3.63633
IL12RB2	HGNC:5972	interleukin 12 receptor subunit beta 2 [Source:HGNC Symbol;Acc:HGNC:5972]	ENSG00000081985	0.362278	1.09968	2.23527	1.00695
SMARCD3	HGNC:11108	SWI/SNF related, matrix associated, actin dependent regulator of chromatin, subfamily d, member 3 [Source:HGNC Symbol;Acc:HGNC:11108]	ENSG00000082014	4.47423	9.26721	12.9233	6.84987
WDR70	HGNC:25495	WD repeat domain 70 [Source:HGNC Symbol;Acc:HGNC:25495]	ENSG00000082068	11.6384	15.5016	22.5783	18.8741
FYB1	HGNC:4036	FYN binding protein 1 [Source:HGNC Symbol;Acc:HGNC:4036]	ENSG00000082074	5.75795	12.8731	20.2084	0.948656
MPP4	HGNC:13680	membrane palmitoylated protein 4 [Source:HGNC Symbol;Acc:HGNC:13680]	ENSG00000082126	0.30298	1.35181	5.00171	0.635669
STRADB	HGNC:13205	STE20 related adaptor beta [Source:HGNC Symbol;Acc:HGNC:13205]	ENSG00000082146	2.71981	1.88731	3.75458	1.46999
BZW1	HGNC:18380	basic leucine zipper and W2 domains 1 [Source:HGNC Symbol;Acc:HGNC:18380]	ENSG00000082153	23.5315	32.1502	44.5698	18.6213
PGR	HGNC:8910	progesterone receptor [Source:HGNC Symbol;Acc:HGNC:8910]	ENSG00000082175	0.0279955	0.205054	1.73044	0.0732647
C1QTNF3	HGNC:14326	C1q and TNF related 3 [Source:HGNC Symbol;Acc:HGNC:14326]	ENSG00000082196	5.17017	5.67229	7.69673	3.23753
ME2	HGNC:6984	malic enzyme 2 [Source:HGNC Symbol;Acc:HGNC:6984]	ENSG00000082212	3.90831	6.30757	9.38027	4.33739
C5orf22	HGNC:25639	chromosome 5 open reading frame 22 [Source:HGNC Symbol;Acc:HGNC:25639]	ENSG00000082213	6.45577	13.515	20.1369	7.40309
CCNT2	HGNC:1600	cyclin T2 [Source:HGNC Symbol;Acc:HGNC:1600]	ENSG00000082258	9.88665	11.0763	11.9157	7.43605
FAM135A	HGNC:21084	family with sequence similarity 135 member A [Source:HGNC Symbol;Acc:HGNC:21084]	ENSG00000082269	4.24599	3.66241	10.2765	4.96145
COL19A1	HGNC:2196	collagen type XIX alpha 1 chain [Source:HGNC Symbol;Acc:HGNC:2196]	ENSG00000082293	0.707198	1.37083	4.87789	4.4107
EPB41L3	HGNC:3380	erythrocyte membrane protein band 4.1 like 3 [Source:HGNC Symbol;Acc:HGNC:3380]	ENSG00000082397	12.5847	16.4691	16.3483	25.862
COBLL1	HGNC:23571	cordon-bleu WH2 repeat protein like 1 [Source:HGNC Symbol;Acc:HGNC:23571]	ENSG00000082438	0.644316	10.8137	11.879	3.40267
DLG3	HGNC:2902	discs large MAGUK scaffold protein 3 [Source:HGNC Symbol;Acc:HGNC:2902]	ENSG00000082458	35.871	27.0899	13.4748	10.0597
KCNK2	HGNC:6277	potassium two pore domain channel subfamily K member 2 [Source:HGNC Symbol;Acc:HGNC:6277]	ENSG00000082482	0.0918518	0.354887	2.03035	0.850081
SERTAD4	HGNC:25236	SERTA domain containing 4 [Source:HGNC Symbol;Acc:HGNC:25236]	ENSG00000082497	2.66555	3.54269	3.71767	1.60594
TRAF5	HGNC:12035	TNF receptor associated factor 5 [Source:HGNC Symbol;Acc:HGNC:12035]	ENSG00000082512	2.90806	5.86558	8.30156	4.23413
MRPL22	HGNC:14480	mitochondrial ribosomal protein L22 [Source:HGNC Symbol;Acc:HGNC:14480]	ENSG00000082515	1.21228	3.2497	3.04678	3.09426
GEMIN5	HGNC:20043	gem nuclear organelle associated protein 5 [Source:HGNC Symbol;Acc:HGNC:20043]	ENSG00000082516	0.727592	1.40095	1.70147	1.94752
OPRK1	HGNC:8154	opioid receptor kappa 1 [Source:HGNC Symbol;Acc:HGNC:8154]	ENSG00000082556	0.984426	4.80275	1.13574	1.54546
NFE2L1	HGNC:7781	nuclear factor, erythroid 2 like 1 [Source:HGNC Symbol;Acc:HGNC:7781]	ENSG00000082641	22.248	43.5247	55.24	30.5614
SEMA5B	HGNC:10737	semaphorin 5B [Source:HGNC Symbol;Acc:HGNC:10737]	ENSG00000082684	0.58033	3.02198	8.22974	3.29198
GSK3B	HGNC:4617	glycogen synthase kinase 3 beta [Source:HGNC Symbol;Acc:HGNC:4617]	ENSG00000082701	6.71932	12.3154	12.7458	8.4305
ITGB5	HGNC:6160	integrin subunit beta 5 [Source:HGNC Symbol;Acc:HGNC:6160]	ENSG00000082781	4.69378	15.4923	53.1316	5.96415
ERC1	HGNC:17072	ELKS/RAB6-interacting/CAST family member 1 [Source:HGNC Symbol;Acc:HGNC:17072]	ENSG00000082805	15.0803	28.033	30.3067	31.0044
XPO1	HGNC:12825	exportin 1 [Source:HGNC Symbol;Acc:HGNC:12825]	ENSG00000082898	43.0775	62.0851	46.0491	57.4594
LINC01587	HGNC:13716	long intergenic non-protein coding RNA 1587 [Source:HGNC Symbol;Acc:HGNC:13716]	ENSG00000082929	0	2.92837	2.07318	0
RNF13	HGNC:10057	ring finger protein 13 [Source:HGNC Symbol;Acc:HGNC:10057]	ENSG00000082996	5.00668	11.295	19.4473	4.8607
TRPM3	HGNC:17992	transient receptor potential cation channel subfamily M member 3 [Source:HGNC Symbol;Acc:HGNC:17992]	ENSG00000083067	0.144585	1.19768	2.50311	0.317246
PALB2	HGNC:26144	partner and localizer of BRCA2 [Source:HGNC Symbol;Acc:HGNC:26144]	ENSG00000083093	1.27289	4.42334	6.29009	5.68386
DOP1A	HGNC:21194	DOP1 leucine zipper like protein A [Source:HGNC Symbol;Acc:HGNC:21194]	ENSG00000083097	3.41957	5.60232	4.76132	4.61515
LYRM2	HGNC:25229	LYR motif containing 2 [Source:HGNC Symbol;Acc:HGNC:25229]	ENSG00000083099	4.37585	7.73356	9.12374	5.82103
BCKDHB	HGNC:987	branched chain keto acid dehydrogenase E1 subunit beta [Source:HGNC Symbol;Acc:HGNC:987]	ENSG00000083123	2.94749	3.04618	7.03289	6.90448
KAT6A	HGNC:13013	lysine acetyltransferase 6A [Source:HGNC Symbol;Acc:HGNC:13013]	ENSG00000083168	11.1583	18.7255	19.0462	12.8432
TUT7	HGNC:25817	terminal uridylyl transferase 7 [Source:HGNC Symbol;Acc:HGNC:25817]	ENSG00000083223	6.42659	10.385	13.4291	2.54098
ULK2	HGNC:13480	unc-51 like autophagy activating kinase 2 [Source:HGNC Symbol;Acc:HGNC:13480]	ENSG00000083290	5.8766	7.65156	11.0089	3.54758
GRHL2	HGNC:2799	grainyhead like transcription factor 2 [Source:HGNC Symbol;Acc:HGNC:2799]	ENSG00000083307	13.3516	12.3123	10.5103	3.29234
TNPO1	HGNC:6401	transportin 1 [Source:HGNC Symbol;Acc:HGNC:6401]	ENSG00000083312	13.7855	22.2602	21.3711	18.558
PLOD1	HGNC:9081	procollagen-lysine,2-oxoglutarate 5-dioxygenase 1 [Source:HGNC Symbol;Acc:HGNC:9081]	ENSG00000083444	15.8049	16.9327	22.185	11.7739
P2RX5	HGNC:8536	purinergic receptor P2X 5 [Source:HGNC Symbol;Acc:HGNC:8536]	ENSG00000083454	0.9198	2.06899	2.62088	0.371348
ITGAE	HGNC:6147	integrin subunit alpha E [Source:HGNC Symbol;Acc:HGNC:6147]	ENSG00000083457	6.16875	11.715	15.5684	3.76656
DIS3	HGNC:20604	DIS3 homolog, exosome endoribonuclease and 3'-5' exoribonuclease [Source:HGNC Symbol;Acc:HGNC:20604]	ENSG00000083520	6.03241	9.40887	8.57969	13.8437
PIBF1	HGNC:23352	progesterone immunomodulatory binding factor 1 [Source:HGNC Symbol;Acc:HGNC:23352]	ENSG00000083535	9.4598	13.1452	9.1693	17.6694
TDRD3	HGNC:20612	tudor domain containing 3 [Source:HGNC Symbol;Acc:HGNC:20612]	ENSG00000083544	3.55027	5.05156	6.47342	5.82117
NONE	NONE	novel transcript, antisense to CFTR	ENSG00000083622	0.250848	0.282253	1.10041	0
NUFIP1	HGNC:8057	nuclear FMR1 interacting protein 1 [Source:HGNC Symbol;Acc:HGNC:8057]	ENSG00000083635	0.915695	1.26312	2.05306	2.55913
PDS5B	HGNC:20418	PDS5 cohesin associated factor B [Source:HGNC Symbol;Acc:HGNC:20418]	ENSG00000083642	16.1074	15.9653	13.4333	17.1629
OXCT1	HGNC:8527	3-oxoacid CoA-transferase 1 [Source:HGNC Symbol;Acc:HGNC:8527]	ENSG00000083720	10.2419	9.1188	15.1703	12.8968
RRAGB	HGNC:19901	Ras related GTP binding B [Source:HGNC Symbol;Acc:HGNC:19901]	ENSG00000083750	3.79694	4.54334	4.96754	4.19518
EPYC	HGNC:3053	epiphycan [Source:HGNC Symbol;Acc:HGNC:3053]	ENSG00000083782	0	0.312383	0.994744	0.0394765
CYLD	HGNC:2584	CYLD lysine 63 deubiquitinase [Source:HGNC Symbol;Acc:HGNC:2584]	ENSG00000083799	5.39978	12.0555	9.96858	3.06369
SLC27A5	HGNC:10999	solute carrier family 27 member 5 [Source:HGNC Symbol;Acc:HGNC:10999]	ENSG00000083807	2.41251	3.95784	7.45269	2.88028
ZNF324	HGNC:14096	zinc finger protein 324 [Source:HGNC Symbol;Acc:HGNC:14096]	ENSG00000083812	2.20762	3.15751	3.21836	4.03313
ZNF671	HGNC:26279	zinc finger protein 671 [Source:HGNC Symbol;Acc:HGNC:26279]	ENSG00000083814	2.26588	4.24793	5.96649	2.00306
ZNF416	HGNC:20645	zinc finger protein 416 [Source:HGNC Symbol;Acc:HGNC:20645]	ENSG00000083817	0.387357	1.55093	1.55456	0.794255
ZNF586	HGNC:25949	zinc finger protein 586 [Source:HGNC Symbol;Acc:HGNC:25949]	ENSG00000083828	8.42338	17.507	14.3454	9.13908
ZNF446	HGNC:21036	zinc finger protein 446 [Source:HGNC Symbol;Acc:HGNC:21036]	ENSG00000083838	1.51625	3.18001	3.45647	2.47112
ZNF264	HGNC:13057	zinc finger protein 264 [Source:HGNC Symbol;Acc:HGNC:13057]	ENSG00000083844	4.95486	7.57403	6.76037	3.7226
RPS5	HGNC:10426	ribosomal protein S5 [Source:HGNC Symbol;Acc:HGNC:10426]	ENSG00000083845	19.6685	41.5043	58.0833	132.003
FAT1	HGNC:3595	FAT atypical cadherin 1 [Source:HGNC Symbol;Acc:HGNC:3595]	ENSG00000083857	1.99883	15.3296	24.846	13.9796
YTHDC1	HGNC:30626	YTH domain containing 1 [Source:HGNC Symbol;Acc:HGNC:30626]	ENSG00000083896	21.1332	33.5215	25.7587	25.1827
CHMP2B	HGNC:24537	charged multivesicular body protein 2B [Source:HGNC Symbol;Acc:HGNC:24537]	ENSG00000083937	3.40871	5.13289	6.41396	3.37822
SMAP2	HGNC:25082	small ArfGAP2 [Source:HGNC Symbol;Acc:HGNC:25082]	ENSG00000084070	8.25972	11.1895	14.393	3.88594
PPIE	HGNC:9258	peptidylprolyl isomerase E [Source:HGNC Symbol;Acc:HGNC:9258]	ENSG00000084072	8.27491	10.4391	11.325	6.87439
ZMPSTE24	HGNC:12877	zinc metallopeptidase STE24 [Source:HGNC Symbol;Acc:HGNC:12877]	ENSG00000084073	3.64326	5.75892	8.07671	6.10151
STARD7	HGNC:18063	StAR related lipid transfer domain containing 7 [Source:HGNC Symbol;Acc:HGNC:18063]	ENSG00000084090	9.75407	16.0287	14.2301	16.1036
NOA1	HGNC:28473	nitric oxide associated 1 [Source:HGNC Symbol;Acc:HGNC:28473]	ENSG00000084092	1.67793	2.6859	2.84513	4.51819
REST	HGNC:9966	RE1 silencing transcription factor [Source:HGNC Symbol;Acc:HGNC:9966]	ENSG00000084093	3.71099	11.7697	13.6453	7.87861
HAL	HGNC:4806	histidine ammonia-lyase [Source:HGNC Symbol;Acc:HGNC:4806]	ENSG00000084110	0.954072	0.154589	7.11154	0.0143275
SSH1	HGNC:30579	slingshot protein phosphatase 1 [Source:HGNC Symbol;Acc:HGNC:30579]	ENSG00000084112	3.35895	12.1012	19.7418	3.777
GSTP1	HGNC:4638	glutathione S-transferase pi 1 [Source:HGNC Symbol;Acc:HGNC:4638]	ENSG00000084207	42.0081	32.0763	60.9082	21.9776
APLP2	HGNC:598	amyloid beta precursor like protein 2 [Source:HGNC Symbol;Acc:HGNC:598]	ENSG00000084234	31.6603	44.4079	107.246	29.6833
FAM234B	HGNC:29288	family with sequence similarity 234 member B [Source:HGNC Symbol;Acc:HGNC:29288]	ENSG00000084444	1.78838	2.57064	3.93776	1.65874
SLCO1A2	HGNC:10956	solute carrier organic anion transporter family member 1A2 [Source:HGNC Symbol;Acc:HGNC:10956]	ENSG00000084453	0.614362	1.88384	6.40643	1.41116
WBP11	HGNC:16461	WW domain binding protein 11 [Source:HGNC Symbol;Acc:HGNC:16461]	ENSG00000084463	9.09929	7.7553	14.1797	15.6114
EIF3I	HGNC:3272	eukaryotic translation initiation factor 3 subunit I [Source:HGNC Symbol;Acc:HGNC:3272]	ENSG00000084623	12.7258	16.7764	19.7624	12.7921
NKAIN1	HGNC:25743	sodium/potassium transporting ATPase interacting 1 [Source:HGNC Symbol;Acc:HGNC:25743]	ENSG00000084628	0.409906	0.597551	2.69228	2.37998
COL16A1	HGNC:2193	collagen type XVI alpha 1 chain [Source:HGNC Symbol;Acc:HGNC:2193]	ENSG00000084636	4.25674	18.724	49.4647	12.1117
TXLNA	HGNC:30685	taxilin alpha [Source:HGNC Symbol;Acc:HGNC:30685]	ENSG00000084652	9.92722	11.5216	10.7874	7.01866
APOB	HGNC:603	apolipoprotein B [Source:HGNC Symbol;Acc:HGNC:603]	ENSG00000084674	0.0208792	0.170714	0.95832	0.10514
NCOA1	HGNC:7668	nuclear receptor coactivator 1 [Source:HGNC Symbol;Acc:HGNC:7668]	ENSG00000084676	7.39821	8.56551	13.4361	6.35437
AGBL5	HGNC:26147	ATP/GTP binding protein like 5 [Source:HGNC Symbol;Acc:HGNC:26147]	ENSG00000084693	7.43492	8.84417	15.4024	10.2805
EFR3B	HGNC:29155	EFR3 homolog B [Source:HGNC Symbol;Acc:HGNC:29155]	ENSG00000084710	5.4846	4.27972	2.84812	2.67424
KIF3C	HGNC:6321	kinesin family member 3C [Source:HGNC Symbol;Acc:HGNC:6321]	ENSG00000084731	2.33902	4.4282	10.2561	2.95865
RAB10	HGNC:9759	RAB10, member RAS oncogene family [Source:HGNC Symbol;Acc:HGNC:9759]	ENSG00000084733	9.59438	9.96045	22.4565	8.63953
GCKR	HGNC:4196	glucokinase regulator [Source:HGNC Symbol;Acc:HGNC:4196]	ENSG00000084734	0.567489	2.24	7.34271	0.616774
HADHA	HGNC:4801	hydroxyacyl-CoA dehydrogenase trifunctional multienzyme complex subunit alpha [Source:HGNC Symbol;Acc:HGNC:4801]	ENSG00000084754	8.1705	15.5785	20.0262	9.5534
MAPRE3	HGNC:6892	microtubule associated protein RP/EB family member 3 [Source:HGNC Symbol;Acc:HGNC:6892]	ENSG00000084764	5.35448	7.04631	8.84569	2.20827
CAD	HGNC:1424	carbamoyl-phosphate synthetase 2, aspartate transcarbamylase, and dihydroorotase [Source:HGNC Symbol;Acc:HGNC:1424]	ENSG00000084774	7.43395	11.2818	19.1219	27.9445
CD59	HGNC:1689	CD59 molecule (CD59 blood group) [Source:HGNC Symbol;Acc:HGNC:1689]	ENSG00000085063	11.1727	19.1378	50.2892	6.74486
CD82	HGNC:6210	CD82 molecule [Source:HGNC Symbol;Acc:HGNC:6210]	ENSG00000085117	8.98159	10.8508	23.6894	0.674947
BCORL1	HGNC:25657	BCL6 corepressor like 1 [Source:HGNC Symbol;Acc:HGNC:25657]	ENSG00000085185	2.82775	4.86061	6.92579	3.55246
ATRX	HGNC:886	ATRX chromatin remodeler [Source:HGNC Symbol;Acc:HGNC:886]	ENSG00000085224	39.4343	58.9619	67.0891	43.439
AK6	HGNC:49151	adenylate kinase 6 [Source:HGNC Symbol;Acc:HGNC:49151]	ENSG00000085231	6.27345	6.87588	6.58177	5.03277
FCN1	HGNC:3623	ficolin 1 [Source:HGNC Symbol;Acc:HGNC:3623]	ENSG00000085265	4.631	2.49884	4.13645	0.588663
MYNN	HGNC:14955	myoneurin [Source:HGNC Symbol;Acc:HGNC:14955]	ENSG00000085274	1.87109	2.86975	2.39521	1.59422
MECOM	HGNC:3498	MDS1 and EVI1 complex locus [Source:HGNC Symbol;Acc:HGNC:3498]	ENSG00000085276	33.408	56.3883	73.2251	85.0421
SCAMP1	HGNC:10563	secretory carrier membrane protein 1 [Source:HGNC Symbol;Acc:HGNC:10563]	ENSG00000085365	1.58759	5.75569	8.60995	4.3686
PREP	HGNC:9358	prolyl endopeptidase [Source:HGNC Symbol;Acc:HGNC:9358]	ENSG00000085377	2.34777	3.3979	5.05629	5.30853
HACE1	HGNC:21033	HECT domain and ankyrin repeat containing E3 ubiquitin protein ligase 1 [Source:HGNC Symbol;Acc:HGNC:21033]	ENSG00000085382	8.59923	8.66436	9.1642	11.3454
SEH1L	HGNC:30379	SEH1 like nucleoporin [Source:HGNC Symbol;Acc:HGNC:30379]	ENSG00000085415	8.35895	13.8298	13.8717	31.3402
WDR47	HGNC:29141	WD repeat domain 47 [Source:HGNC Symbol;Acc:HGNC:29141]	ENSG00000085433	2.65318	2.19013	2.47934	1.38332
WDFY1	HGNC:20451	WD repeat and FYVE domain containing 1 [Source:HGNC Symbol;Acc:HGNC:20451]	ENSG00000085449	4.75467	14.7455	21.3518	9.90847
OVGP1	HGNC:8524	oviductal glycoprotein 1 [Source:HGNC Symbol;Acc:HGNC:8524]	ENSG00000085465	1.09811	0.392755	3.51434	0.515981
SLC25A24	HGNC:20662	solute carrier family 25 member 24 [Source:HGNC Symbol;Acc:HGNC:20662]	ENSG00000085491	2.15036	4.17319	7.36476	2.71207
MAP3K4	HGNC:6856	mitogen-activated protein kinase kinase kinase 4 [Source:HGNC Symbol;Acc:HGNC:6856]	ENSG00000085511	8.81518	7.8113	17.6033	7.20543
PILRA	HGNC:20396	paired immunoglobin like type 2 receptor alpha [Source:HGNC Symbol;Acc:HGNC:20396]	ENSG00000085514	1.52072	2.58699	5.18601	1.04946
IGSF9	HGNC:18132	immunoglobulin superfamily member 9 [Source:HGNC Symbol;Acc:HGNC:18132]	ENSG00000085552	5.54962	7.63563	10.3571	8.22265
ABCB1	HGNC:40	ATP binding cassette subfamily B member 1 [Source:HGNC Symbol;Acc:HGNC:40]	ENSG00000085563	0.146197	0.807475	3.51579	0.592109
ZNF213	HGNC:13005	zinc finger protein 213 [Source:HGNC Symbol;Acc:HGNC:13005]	ENSG00000085644	1.15242	2.00545	1.81043	2.74613
AKR1B1	HGNC:381	aldo-keto reductase family 1 member B [Source:HGNC Symbol;Acc:HGNC:381]	ENSG00000085662	4.83688	8.84692	17.6868	10.6948
CPNE3	HGNC:2316	copine 3 [Source:HGNC Symbol;Acc:HGNC:2316]	ENSG00000085719	17.1832	20.6123	15.5577	9.29936
RRN3	HGNC:30346	RRN3 homolog, RNA polymerase I transcription factor [Source:HGNC Symbol;Acc:HGNC:30346]	ENSG00000085721	3.10413	4.71261	6.50896	4.69891
CTTN	HGNC:3338	cortactin [Source:HGNC Symbol;Acc:HGNC:3338]	ENSG00000085733	35.2651	43.2478	67.2599	29.0158
WNT11	HGNC:12776	Wnt family member 11 [Source:HGNC Symbol;Acc:HGNC:12776]	ENSG00000085741	0.595654	1.2527	1.20505	1.16715
MTIF2	HGNC:7441	mitochondrial translational initiation factor 2 [Source:HGNC Symbol;Acc:HGNC:7441]	ENSG00000085760	4.36266	4.41632	5.49221	7.46416
DDHD2	HGNC:29106	DDHD domain containing 2 [Source:HGNC Symbol;Acc:HGNC:29106]	ENSG00000085788	9.21789	18.7212	23.6837	13.0656
TTC39A	HGNC:18657	tetratricopeptide repeat domain 39A [Source:HGNC Symbol;Acc:HGNC:18657]	ENSG00000085831	2.50446	1.75495	7.98835	0.845474
EPS15	HGNC:3419	epidermal growth factor receptor pathway substrate 15 [Source:HGNC Symbol;Acc:HGNC:3419]	ENSG00000085832	10.2899	14.7892	14.2252	5.08407
ORC1	HGNC:8487	origin recognition complex subunit 1 [Source:HGNC Symbol;Acc:HGNC:8487]	ENSG00000085840	2.50312	2.26589	2.09797	2.00694
MGST2	HGNC:7063	microsomal glutathione S-transferase 2 [Source:HGNC Symbol;Acc:HGNC:7063]	ENSG00000085871	3.58648	4.69631	8.9988	2.18641
CHERP	HGNC:16930	calcium homeostasis endoplasmic reticulum protein [Source:HGNC Symbol;Acc:HGNC:16930]	ENSG00000085872	10.456	14.0183	12.2488	24.0802
ATG16L1	HGNC:21498	autophagy related 16 like 1 [Source:HGNC Symbol;Acc:HGNC:21498]	ENSG00000085978	4.79799	9.61333	14.4628	9.84352
USP40	HGNC:20069	ubiquitin specific peptidase 40 [Source:HGNC Symbol;Acc:HGNC:20069]	ENSG00000085982	3.71311	8.8858	16.7802	6.47281
POMGNT1	HGNC:19139	protein O-linked mannose N-acetylglucosaminyltransferase 1 (beta 1,2-) [Source:HGNC Symbol;Acc:HGNC:19139]	ENSG00000085998	7.68561	9.32887	14.0787	6.73132
RAD54L	HGNC:9826	RAD54 like [Source:HGNC Symbol;Acc:HGNC:9826]	ENSG00000085999	14.8489	14.9749	13.7368	16.7528
MAST2	HGNC:19035	microtubule associated serine/threonine kinase 2 [Source:HGNC Symbol;Acc:HGNC:19035]	ENSG00000086015	24.4636	25.4781	18.7495	10.0797
DNAJA1	HGNC:5229	DnaJ heat shock protein family (Hsp40) member A1 [Source:HGNC Symbol;Acc:HGNC:5229]	ENSG00000086061	8.33001	14.6696	20.9849	15.6104
B4GALT1	HGNC:924	beta-1,4-galactosyltransferase 1 [Source:HGNC Symbol;Acc:HGNC:924]	ENSG00000086062	5.69578	11.9394	18.7486	2.82906
CHMP5	HGNC:26942	charged multivesicular body protein 5 [Source:HGNC Symbol;Acc:HGNC:26942]	ENSG00000086065	3.79817	6.44629	6.39808	3.91839
NFX1	HGNC:7803	nuclear transcription factor, X-box binding 1 [Source:HGNC Symbol;Acc:HGNC:7803]	ENSG00000086102	8.0421	16.6945	18.6256	15.3235
AQP6	HGNC:639	aquaporin 6 [Source:HGNC Symbol;Acc:HGNC:639]	ENSG00000086159	0.241705	0.280709	1.26814	0.408589
DIMT1	HGNC:30217	DIMT1 rRNA methyltransferase and ribosome maturation factor [Source:HGNC Symbol;Acc:HGNC:30217]	ENSG00000086189	1.26145	4.27516	5.44825	3.81241
IPO11	HGNC:20628	importin 11 [Source:HGNC Symbol;Acc:HGNC:20628]	ENSG00000086200	1.9421	4.56633	8.6272	5.09417
FOLH1	HGNC:3788	folate hydrolase 1 [Source:HGNC Symbol;Acc:HGNC:3788]	ENSG00000086205	1.36341	5.35951	13.3926	3.48341
EIF2AK1	HGNC:24921	eukaryotic translation initiation factor 2 alpha kinase 1 [Source:HGNC Symbol;Acc:HGNC:24921]	ENSG00000086232	9.65801	17.1497	25.1306	20.7512
NME8	HGNC:16473	NME/NM23 family member 8 [Source:HGNC Symbol;Acc:HGNC:16473]	ENSG00000086288	0	0.403198	0.58309	0.346262
EPDR1	HGNC:17572	ependymin related 1 [Source:HGNC Symbol;Acc:HGNC:17572]	ENSG00000086289	0	0.924065	4.92182	1.05167
SNX10	HGNC:14974	sorting nexin 10 [Source:HGNC Symbol;Acc:HGNC:14974]	ENSG00000086300	2.79074	3.65078	5.55702	0.748792
SEPHS1	HGNC:19685	selenophosphate synthetase 1 [Source:HGNC Symbol;Acc:HGNC:19685]	ENSG00000086475	3.26178	4.18572	11.6507	6.10638
MRPL28	HGNC:14484	mitochondrial ribosomal protein L28 [Source:HGNC Symbol;Acc:HGNC:14484]	ENSG00000086504	3.24748	3.34237	5.16082	7.53316
HBQ1	HGNC:4833	hemoglobin subunit theta 1 [Source:HGNC Symbol;Acc:HGNC:4833]	ENSG00000086506	0.624062	0	0.67138	0
ITPKC	HGNC:14897	inositol-trisphosphate 3-kinase C [Source:HGNC Symbol;Acc:HGNC:14897]	ENSG00000086544	1.56214	2.13542	5.1053	1.31243
CEACAM6	HGNC:1818	CEA cell adhesion molecule 6 [Source:HGNC Symbol;Acc:HGNC:1818]	ENSG00000086548	20.5996	24.0561	77.2049	1.52768
FAT2	HGNC:3596	FAT atypical cadherin 2 [Source:HGNC Symbol;Acc:HGNC:3596]	ENSG00000086570	0.145397	0.402396	7.51691	0.107595
RBM22	HGNC:25503	RNA binding motif protein 22 [Source:HGNC Symbol;Acc:HGNC:25503]	ENSG00000086589	3.4091	5.09874	7.80527	5.83918
TMED2	HGNC:16996	transmembrane p24 trafficking protein 2 [Source:HGNC Symbol;Acc:HGNC:16996]	ENSG00000086598	33.9539	37.558	62.4519	43.6725
ERO1B	HGNC:14355	endoplasmic reticulum oxidoreductase 1 beta [Source:HGNC Symbol;Acc:HGNC:14355]	ENSG00000086619	5.72928	5.61859	2.54105	4.01791
ZFAND6	HGNC:30164	zinc finger AN1-type containing 6 [Source:HGNC Symbol;Acc:HGNC:30164]	ENSG00000086666	5.62893	9.01029	16.516	6.15439
HSD17B2	HGNC:5211	hydroxysteroid 17-beta dehydrogenase 2 [Source:HGNC Symbol;Acc:HGNC:5211]	ENSG00000086696	0.55313	1.01891	5.67552	0.737506
TXLNG	HGNC:18578	taxilin gamma [Source:HGNC Symbol;Acc:HGNC:18578]	ENSG00000086712	7.3925	6.5744	2.47337	2.32997
PPEF1	HGNC:9243	protein phosphatase with EF-hand domain 1 [Source:HGNC Symbol;Acc:HGNC:9243]	ENSG00000086717	0.186517	1.03487	2.74048	0.278108
LAT2	HGNC:12749	linker for activation of T cells family member 2 [Source:HGNC Symbol;Acc:HGNC:12749]	ENSG00000086730	3.18594	4.78143	15.2698	2.61024
HUWE1	HGNC:30892	HECT, UBA and WWE domain containing E3 ubiquitin protein ligase 1 [Source:HGNC Symbol;Acc:HGNC:30892]	ENSG00000086758	47.3718	55.8217	30.0665	41.8927
ZW10	HGNC:13194	zw10 kinetochore protein [Source:HGNC Symbol;Acc:HGNC:13194]	ENSG00000086827	2.56537	2.62973	2.65095	2.27473
ALG9	HGNC:15672	ALG9 alpha-1,2-mannosyltransferase [Source:HGNC Symbol;Acc:HGNC:15672]	ENSG00000086848	7.9361	10.8075	15.4493	7.0269
MYBPC2	HGNC:7550	myosin binding protein C2 [Source:HGNC Symbol;Acc:HGNC:7550]	ENSG00000086967	0.126149	0.466447	1.83116	0.122616
NOX4	HGNC:7891	NADPH oxidase 4 [Source:HGNC Symbol;Acc:HGNC:7891]	ENSG00000086991	0.248911	1.45899	3.61913	0.45215
ACOX3	HGNC:121	acyl-CoA oxidase 3, pristanoyl [Source:HGNC Symbol;Acc:HGNC:121]	ENSG00000087008	4.85578	4.28861	5.53363	3.1256
MTMR2	HGNC:7450	myotubularin related protein 2 [Source:HGNC Symbol;Acc:HGNC:7450]	ENSG00000087053	2.26453	3.95893	9.71287	3.09956
PPP1R15A	HGNC:14375	protein phosphatase 1 regulatory subunit 15A [Source:HGNC Symbol;Acc:HGNC:14375]	ENSG00000087074	7.4606	7.98173	13.336	5.00799
HSD17B14	HGNC:23238	hydroxysteroid 17-beta dehydrogenase 14 [Source:HGNC Symbol;Acc:HGNC:23238]	ENSG00000087076	0.47498	1.92728	3.82731	1.4195
TRIP6	HGNC:12311	thyroid hormone receptor interactor 6 [Source:HGNC Symbol;Acc:HGNC:12311]	ENSG00000087077	1.07737	4.02037	21.4074	9.14963
ACHE	HGNC:108	acetylcholinesterase (Cartwright blood group) [Source:HGNC Symbol;Acc:HGNC:108]	ENSG00000087085	10.892	10.1359	2.8829	0.971321
FTL	HGNC:3999	ferritin light chain [Source:HGNC Symbol;Acc:HGNC:3999]	ENSG00000087086	114.403	185.04	450.091	90.7383
SRRT	HGNC:24101	serrate, RNA effector molecule [Source:HGNC Symbol;Acc:HGNC:24101]	ENSG00000087087	46.9609	49.3284	65.3044	81.1455
BAX	HGNC:959	BCL2 associated X, apoptosis regulator [Source:HGNC Symbol;Acc:HGNC:959]	ENSG00000087088	10.7477	12.9034	13.6588	14.0322
NLK	HGNC:29858	nemo like kinase [Source:HGNC Symbol;Acc:HGNC:29858]	ENSG00000087095	2.88595	7.92903	6.09874	4.35946
PIGS	HGNC:14937	phosphatidylinositol glycan anchor biosynthesis class S [Source:HGNC Symbol;Acc:HGNC:14937]	ENSG00000087111	9.49115	12.2437	10.4812	6.63642
ADAMTS2	HGNC:218	ADAM metallopeptidase with thrombospondin type 1 motif 2 [Source:HGNC Symbol;Acc:HGNC:218]	ENSG00000087116	0.574192	9.25753	22.6317	1.41662
TMPRSS11E	HGNC:24465	transmembrane serine protease 11E [Source:HGNC Symbol;Acc:HGNC:24465]	ENSG00000087128	0	0.103496	1.79851	0
ATXN7L3	HGNC:25416	ataxin 7 like 3 [Source:HGNC Symbol;Acc:HGNC:25416]	ENSG00000087152	6.58847	14.494	16.7393	13.4389
PGS1	HGNC:30029	phosphatidylglycerophosphate synthase 1 [Source:HGNC Symbol;Acc:HGNC:30029]	ENSG00000087157	11.7681	15.1306	15.5465	8.58587
PSMC5	HGNC:9552	proteasome 26S subunit, ATPase 5 [Source:HGNC Symbol;Acc:HGNC:9552]	ENSG00000087191	16.4385	16.1373	22.2014	16.8107
UIMC1	HGNC:30298	ubiquitin interaction motif containing 1 [Source:HGNC Symbol;Acc:HGNC:30298]	ENSG00000087206	31.8728	33.9578	24.0266	9.53159
CETP	HGNC:1869	cholesteryl ester transfer protein [Source:HGNC Symbol;Acc:HGNC:1869]	ENSG00000087237	1.04138	2.99922	6.37568	0.778438
MMP2	HGNC:7166	matrix metallopeptidase 2 [Source:HGNC Symbol;Acc:HGNC:7166]	ENSG00000087245	0.0996972	15.9624	81.1533	7.94049
MT3	HGNC:7408	metallothionein 3 [Source:HGNC Symbol;Acc:HGNC:7408]	ENSG00000087250	1.48114	1.32808	2.28346	0
LPCAT2	HGNC:26032	lysophosphatidylcholine acyltransferase 2 [Source:HGNC Symbol;Acc:HGNC:26032]	ENSG00000087253	1.14319	2.0174	6.61312	1.71119
GNAO1	HGNC:4389	G protein subunit alpha o1 [Source:HGNC Symbol;Acc:HGNC:4389]	ENSG00000087258	13.061	17.531	12.5287	3.64903
OGFOD1	HGNC:25585	2-oxoglutarate and iron dependent oxygenase domain containing 1 [Source:HGNC Symbol;Acc:HGNC:25585]	ENSG00000087263	2.71377	7.11602	8.49255	4.51903
SH3BP2	HGNC:10825	SH3 domain binding protein 2 [Source:HGNC Symbol;Acc:HGNC:10825]	ENSG00000087266	8.58363	16.0314	38.6014	12.9944
NOP14	HGNC:16821	NOP14 nucleolar protein [Source:HGNC Symbol;Acc:HGNC:16821]	ENSG00000087269	4.9524	5.22027	6.72768	15.1043
ADD1	HGNC:243	adducin 1 [Source:HGNC Symbol;Acc:HGNC:243]	ENSG00000087274	20.3474	48.3991	49.7536	23.41
L2HGDH	HGNC:20499	L-2-hydroxyglutarate dehydrogenase [Source:HGNC Symbol;Acc:HGNC:20499]	ENSG00000087299	6.11552	5.61245	4.23751	4.62839
TXNDC16	HGNC:19965	thioredoxin domain containing 16 [Source:HGNC Symbol;Acc:HGNC:19965]	ENSG00000087301	19.6627	12.7562	2.16011	3.23776
RTRAF	HGNC:23169	RNA transcription, translation and transport factor [Source:HGNC Symbol;Acc:HGNC:23169]	ENSG00000087302	9.80754	15.1699	32.5329	19.7232
NID2	HGNC:13389	nidogen 2 [Source:HGNC Symbol;Acc:HGNC:13389]	ENSG00000087303	0.745958	5.94895	7.17169	2.2356
GMCL1	HGNC:23843	germ cell-less 1, spermatogenesis associated [Source:HGNC Symbol;Acc:HGNC:23843]	ENSG00000087338	2.61628	5.91377	7.29159	7.35882
SF3B2	HGNC:10769	splicing factor 3b subunit 2 [Source:HGNC Symbol;Acc:HGNC:10769]	ENSG00000087365	56.293	36.6113	46.3043	40.2275
KLHL42	HGNC:29252	kelch like family member 42 [Source:HGNC Symbol;Acc:HGNC:29252]	ENSG00000087448	4.81608	8.82732	7.72475	6.75071
GNAS	HGNC:4392	GNAS complex locus [Source:HGNC Symbol;Acc:HGNC:4392]	ENSG00000087460	53.412	104.783	131.386	104.706
DNM1L	HGNC:2973	dynamin 1 like [Source:HGNC Symbol;Acc:HGNC:2973]	ENSG00000087470	8.62106	11.0411	16.4351	15.5465
PTHLH	HGNC:9607	parathyroid hormone like hormone [Source:HGNC Symbol;Acc:HGNC:9607]	ENSG00000087494	0.101145	0.855365	2.50448	0.416686
PHACTR3	HGNC:15833	phosphatase and actin regulator 3 [Source:HGNC Symbol;Acc:HGNC:15833]	ENSG00000087495	0.803743	1.99242	6.6728	0.951464
ERGIC2	HGNC:30208	ERGIC and golgi 2 [Source:HGNC Symbol;Acc:HGNC:30208]	ENSG00000087502	4.58876	10.1362	10.3305	6.52753
TFAP2C	HGNC:11744	transcription factor AP-2 gamma [Source:HGNC Symbol;Acc:HGNC:11744]	ENSG00000087510	1.23334	2.10023	3.73962	2.27234
AURKA	HGNC:11393	aurora kinase A [Source:HGNC Symbol;Acc:HGNC:11393]	ENSG00000087586	1.13653	2.11367	5.75942	2.7949
CASS4	HGNC:15878	Cas scaffold protein family member 4 [Source:HGNC Symbol;Acc:HGNC:15878]	ENSG00000087589	0.31517	0.759446	3.71373	0.240694
PIR	HGNC:30048	pirin [Source:HGNC Symbol;Acc:HGNC:30048]	ENSG00000087842	3.89313	2.45742	4.07957	1.18686
AAMDC	HGNC:30205	adipogenesis associated Mth938 domain containing [Source:HGNC Symbol;Acc:HGNC:30205]	ENSG00000087884	6.13049	12.2368	19.3913	6.23163
RFX2	HGNC:9983	regulatory factor X2 [Source:HGNC Symbol;Acc:HGNC:9983]	ENSG00000087903	5.01788	8.74026	14.6003	10.7692
METTL2A	HGNC:25755	methyltransferase like 2A [Source:HGNC Symbol;Acc:HGNC:25755]	ENSG00000087995	3.78192	5.47427	6.6635	5.38226
SULT2B1	HGNC:11459	sulfotransferase family 2B member 1 [Source:HGNC Symbol;Acc:HGNC:11459]	ENSG00000088002	0.274363	1.61104	3.93988	0.24338
ALG6	HGNC:23157	ALG6 alpha-1,3-glucosyltransferase [Source:HGNC Symbol;Acc:HGNC:23157]	ENSG00000088035	4.39258	6.80755	5.34606	4.00419
CNOT3	HGNC:7879	CCR4-NOT transcription complex subunit 3 [Source:HGNC Symbol;Acc:HGNC:7879]	ENSG00000088038	12.3585	13.3418	16.1885	30.3582
GP6	HGNC:14388	glycoprotein VI platelet [Source:HGNC Symbol;Acc:HGNC:14388]	ENSG00000088053	0.598812	1.4234	2.84476	0.80956
PTPN4	HGNC:9656	protein tyrosine phosphatase non-receptor type 4 [Source:HGNC Symbol;Acc:HGNC:9656]	ENSG00000088179	9.89598	9.34276	10.3413	9.40809
DDX18	HGNC:2741	DEAD-box helicase 18 [Source:HGNC Symbol;Acc:HGNC:2741]	ENSG00000088205	6.20443	11.9417	12.0017	10.6903
KHSRP	HGNC:6316	KH-type splicing regulatory protein [Source:HGNC Symbol;Acc:HGNC:6316]	ENSG00000088247	35.7521	40.1864	50.9204	73.5653
GNA11	HGNC:4379	G protein subunit alpha 11 [Source:HGNC Symbol;Acc:HGNC:4379]	ENSG00000088256	5.14291	16.4075	9.84592	6.40752
ASAP3	HGNC:14987	ArfGAP with SH3 domain, ankyrin repeat and PH domain 3 [Source:HGNC Symbol;Acc:HGNC:14987]	ENSG00000088280	5.74794	8.8848	19.9324	7.60206
EDEM2	HGNC:15877	ER degradation enhancing alpha-mannosidase like protein 2 [Source:HGNC Symbol;Acc:HGNC:15877]	ENSG00000088298	2.42467	3.58882	6.2812	1.15527
DNMT3B	HGNC:2979	DNA methyltransferase 3 beta [Source:HGNC Symbol;Acc:HGNC:2979]	ENSG00000088305	0.320632	0.499025	2.72646	1.49249
REM1	HGNC:15922	RRAD and GEM like GTPase 1 [Source:HGNC Symbol;Acc:HGNC:15922]	ENSG00000088320	0.040865	0.626326	1.02951	0.0488271
TPX2	HGNC:1249	TPX2 microtubule nucleation factor [Source:HGNC Symbol;Acc:HGNC:1249]	ENSG00000088325	10.3986	9.60425	8.06273	9.39124
FER1L4	HGNC:15801	fer-1 like family member 4 (pseudogene) [Source:HGNC Symbol;Acc:HGNC:15801]	ENSG00000088340	2.38077	11.5778	18.3805	1.89889
PDRG1	HGNC:16119	p53 and DNA damage regulated 1 [Source:HGNC Symbol;Acc:HGNC:16119]	ENSG00000088356	3.88811	3.3328	1.81384	1.71667
EPB41L1	HGNC:3378	erythrocyte membrane protein band 4.1 like 1 [Source:HGNC Symbol;Acc:HGNC:3378]	ENSG00000088367	3.55003	5.72108	12.8308	6.11311
SLC15A1	HGNC:10920	solute carrier family 15 member 1 [Source:HGNC Symbol;Acc:HGNC:10920]	ENSG00000088386	0.765366	1.77411	4.48968	0.827974
DOCK9	HGNC:14132	dedicator of cytokinesis 9 [Source:HGNC Symbol;Acc:HGNC:14132]	ENSG00000088387	22.7704	18.5796	24.676	7.0441
ANKRD10	HGNC:20265	ankyrin repeat domain 10 [Source:HGNC Symbol;Acc:HGNC:20265]	ENSG00000088448	180.736	228.971	98.1113	131.881
TGDS	HGNC:20324	TDP-glucose 4,6-dehydratase [Source:HGNC Symbol;Acc:HGNC:20324]	ENSG00000088451	2.75173	3.50389	2.45721	2.14803
DOCK3	HGNC:2989	dedicator of cytokinesis 3 [Source:HGNC Symbol;Acc:HGNC:2989]	ENSG00000088538	0.406473	0.779055	1.21738	3.74921
C3orf18	HGNC:24837	chromosome 3 open reading frame 18 [Source:HGNC Symbol;Acc:HGNC:24837]	ENSG00000088543	0.537713	2.04766	3.31472	2.14874
COQ9	HGNC:25302	coenzyme Q9 [Source:HGNC Symbol;Acc:HGNC:25302]	ENSG00000088682	5.26494	7.23367	11.2839	9.4953
TMEM40	HGNC:25620	transmembrane protein 40 [Source:HGNC Symbol;Acc:HGNC:25620]	ENSG00000088726	0.842031	2.29016	8.783	0.592363
KIF9	HGNC:16666	kinesin family member 9 [Source:HGNC Symbol;Acc:HGNC:16666]	ENSG00000088727	2.23773	2.14875	4.67033	3.0005
ARHGAP28	HGNC:25509	Rho GTPase activating protein 28 [Source:HGNC Symbol;Acc:HGNC:25509]	ENSG00000088756	2.42812	4.17459	8.92602	6.10422
CRLS1	HGNC:16148	cardiolipin synthase 1 [Source:HGNC Symbol;Acc:HGNC:16148]	ENSG00000088766	3.50498	7.11876	10.8742	2.54898
DEFB127	HGNC:16206	defensin beta 127 [Source:HGNC Symbol;Acc:HGNC:16206]	ENSG00000088782	0	0	0.445295	0
PPP1R13B	HGNC:14950	protein phosphatase 1 regulatory subunit 13B [Source:HGNC Symbol;Acc:HGNC:14950]	ENSG00000088808	95.1204	96.2204	16.2271	11.9148
ATRN	HGNC:885	attractin [Source:HGNC Symbol;Acc:HGNC:885]	ENSG00000088812	3.27791	5.31491	4.92779	2.31369
SMOX	HGNC:15862	spermine oxidase [Source:HGNC Symbol;Acc:HGNC:15862]	ENSG00000088826	2.11735	2.04446	5.75912	1.33215
SIGLEC1	HGNC:11127	sialic acid binding Ig like lectin 1 [Source:HGNC Symbol;Acc:HGNC:11127]	ENSG00000088827	0.757306	4.12479	4.59849	0.179662
FKBP1A	HGNC:3711	FKBP prolyl isomerase 1A [Source:HGNC Symbol;Acc:HGNC:3711]	ENSG00000088832	18.869	31.037	33.7814	19.703
NSFL1C	HGNC:15912	NSFL1 cofactor [Source:HGNC Symbol;Acc:HGNC:15912]	ENSG00000088833	11.6395	13.6085	14.1838	7.93562
SLC4A11	HGNC:16438	solute carrier family 4 member 11 [Source:HGNC Symbol;Acc:HGNC:16438]	ENSG00000088836	2.72106	1.78753	7.75222	0.266047
C20orf194	HGNC:17721	chromosome 20 open reading frame 194 [Source:HGNC Symbol;Acc:HGNC:17721]	ENSG00000088854	3.4661	5.25122	5.73374	1.24813
ZNF343	HGNC:16017	zinc finger protein 343 [Source:HGNC Symbol;Acc:HGNC:16017]	ENSG00000088876	5.67768	6.58131	7.69842	3.00195
EBF4	HGNC:29278	EBF family member 4 [Source:HGNC Symbol;Acc:HGNC:29278]	ENSG00000088881	8.46505	6.21815	3.62887	1.38581
CPXM1	HGNC:15771	carboxypeptidase X, M14 family member 1 [Source:HGNC Symbol;Acc:HGNC:15771]	ENSG00000088882	0.0278586	2.03987	5.01608	2.60993
MAVS	HGNC:29233	mitochondrial antiviral signaling protein [Source:HGNC Symbol;Acc:HGNC:29233]	ENSG00000088888	4.2931	6.88022	7.90524	3.26869
LZTS3	HGNC:30139	leucine zipper tumor suppressor family member 3 [Source:HGNC Symbol;Acc:HGNC:30139]	ENSG00000088899	2.64261	1.46691	1.99456	1.61721
F11	HGNC:3529	coagulation factor XI [Source:HGNC Symbol;Acc:HGNC:3529]	ENSG00000088926	0.0214142	0.314193	0.707386	0.0182214
XRN2	HGNC:12836	5'-3' exoribonuclease 2 [Source:HGNC Symbol;Acc:HGNC:12836]	ENSG00000088930	8.05111	8.11344	9.60695	6.79849
KIZ	HGNC:15865	kizuna centrosomal protein [Source:HGNC Symbol;Acc:HGNC:15865]	ENSG00000088970	4.78053	5.69546	6.19572	2.569
DYNLL1	HGNC:15476	dynein light chain LC8-type 1 [Source:HGNC Symbol;Acc:HGNC:15476]	ENSG00000088986	18.9967	27.0782	51.8253	30.893
TESC	HGNC:26065	tescalcin [Source:HGNC Symbol;Acc:HGNC:26065]	ENSG00000088992	0.554086	1.40507	4.22741	1.63627
SNX5	HGNC:14969	sorting nexin 5 [Source:HGNC Symbol;Acc:HGNC:14969]	ENSG00000089006	23.0452	24.326	20.634	24.2739
RPL6	HGNC:10362	ribosomal protein L6 [Source:HGNC Symbol;Acc:HGNC:10362]	ENSG00000089009	23.5723	50.108	81.6367	145.684
SIRPG	HGNC:15757	signal regulatory protein gamma [Source:HGNC Symbol;Acc:HGNC:15757]	ENSG00000089012	0.856142	1.28777	3.44058	0.0336329
MAPKAPK5	HGNC:6889	MAPK activated protein kinase 5 [Source:HGNC Symbol;Acc:HGNC:6889]	ENSG00000089022	8.90668	15.7558	17.3311	21.2434
P2RX7	HGNC:8537	purinergic receptor P2X 7 [Source:HGNC Symbol;Acc:HGNC:8537]	ENSG00000089041	0.799814	2.44952	6.99175	0.522479
ESF1	HGNC:15898	ESF1 nucleolar pre-rRNA processing protein homolog [Source:HGNC Symbol;Acc:HGNC:15898]	ENSG00000089048	3.21842	3.32171	4.70609	5.49674
RBBP9	HGNC:9892	RB binding protein 9, serine hydrolase [Source:HGNC Symbol;Acc:HGNC:9892]	ENSG00000089050	1.20324	2.25726	2.69484	1.32577
ANAPC5	HGNC:15713	anaphase promoting complex subunit 5 [Source:HGNC Symbol;Acc:HGNC:15713]	ENSG00000089053	27.6877	25.8923	31.8452	23.2391
SLC23A2	HGNC:10973	solute carrier family 23 member 2 [Source:HGNC Symbol;Acc:HGNC:10973]	ENSG00000089057	2.97725	4.68293	4.95204	3.18019
SLC8B1	HGNC:26175	solute carrier family 8 member B1 [Source:HGNC Symbol;Acc:HGNC:26175]	ENSG00000089060	8.24884	10.7896	14.8327	3.08785
TMEM230	HGNC:15876	transmembrane protein 230 [Source:HGNC Symbol;Acc:HGNC:15876]	ENSG00000089063	4.6727	10.4637	17.3151	8.98286
DZANK1	HGNC:15858	double zinc ribbon and ankyrin repeat domains 1 [Source:HGNC Symbol;Acc:HGNC:15858]	ENSG00000089091	2.02528	3.62767	5.75972	2.26661
KDM2B	HGNC:13610	lysine demethylase 2B [Source:HGNC Symbol;Acc:HGNC:13610]	ENSG00000089094	5.59897	10.9294	13.159	13.4742
CFAP61	HGNC:15872	cilia and flagella associated protein 61 [Source:HGNC Symbol;Acc:HGNC:15872]	ENSG00000089101	0.453679	2.56884	6.08379	4.53836
LHX5	HGNC:14216	LIM homeobox 5 [Source:HGNC Symbol;Acc:HGNC:14216]	ENSG00000089116	0.802485	1.60728	1.65186	0.464396
TASP1	HGNC:15859	taspase 1 [Source:HGNC Symbol;Acc:HGNC:15859]	ENSG00000089123	6.31615	8.35605	6.31887	4.50286
OAS1	HGNC:8086	2'-5'-oligoadenylate synthetase 1 [Source:HGNC Symbol;Acc:HGNC:8086]	ENSG00000089127	16.9479	35.0155	14.0149	1.07311
GCN1	HGNC:4199	GCN1 activator of EIF2AK4 [Source:HGNC Symbol;Acc:HGNC:4199]	ENSG00000089154	16.6503	26.1854	34.2455	44.3841
RPLP0	HGNC:10371	ribosomal protein lateral stalk subunit P0 [Source:HGNC Symbol;Acc:HGNC:10371]	ENSG00000089157	95.0054	102.337	174.821	194.136
PXN	HGNC:9718	paxillin [Source:HGNC Symbol;Acc:HGNC:9718]	ENSG00000089159	5.51094	13.1722	26.5525	7.15506
SIRT4	HGNC:14932	sirtuin 4 [Source:HGNC Symbol;Acc:HGNC:14932]	ENSG00000089163	0.3255	1.20217	3.1176	0.0982941
RPH3A	HGNC:17056	rabphilin 3A [Source:HGNC Symbol;Acc:HGNC:17056]	ENSG00000089169	1.92917	2.86931	7.19628	3.39776
KIF16B	HGNC:15869	kinesin family member 16B [Source:HGNC Symbol;Acc:HGNC:15869]	ENSG00000089177	2.22556	1.95765	6.2629	2.24624
TRMT6	HGNC:20900	tRNA methyltransferase 6 [Source:HGNC Symbol;Acc:HGNC:20900]	ENSG00000089195	3.27006	2.88013	2.93391	4.40228
CHGB	HGNC:1930	chromogranin B [Source:HGNC Symbol;Acc:HGNC:1930]	ENSG00000089199	4.2001	3.9086	3.55173	6.2497
PEBP1	HGNC:8630	phosphatidylethanolamine binding protein 1 [Source:HGNC Symbol;Acc:HGNC:8630]	ENSG00000089220	8.69489	15.9118	16.2856	16.0547
TBX5	HGNC:11604	T-box transcription factor 5 [Source:HGNC Symbol;Acc:HGNC:11604]	ENSG00000089225	1.64453	2.04996	3.92275	0.850675
BRAP	HGNC:1099	BRCA1 associated protein [Source:HGNC Symbol;Acc:HGNC:1099]	ENSG00000089234	2.78285	3.98116	3.65301	3.125
ERP29	HGNC:13799	endoplasmic reticulum protein 29 [Source:HGNC Symbol;Acc:HGNC:13799]	ENSG00000089248	19.2707	16.4395	27.5494	20.0238
NOS1	HGNC:7872	nitric oxide synthase 1 [Source:HGNC Symbol;Acc:HGNC:7872]	ENSG00000089250	1.23597	3.24747	2.73368	4.42471
FUS	HGNC:4010	FUS RNA binding protein [Source:HGNC Symbol;Acc:HGNC:4010]	ENSG00000089280	34.3486	51.3335	45.5739	94.3494
IGBP1	HGNC:5461	immunoglobulin binding protein 1 [Source:HGNC Symbol;Acc:HGNC:5461]	ENSG00000089289	5.03589	5.904	5.60742	5.25342
FXYD5	HGNC:4029	FXYD domain containing ion transport regulator 5 [Source:HGNC Symbol;Acc:HGNC:4029]	ENSG00000089327	12.1544	18.4936	43.365	3.72432
ZNF302	HGNC:13848	zinc finger protein 302 [Source:HGNC Symbol;Acc:HGNC:13848]	ENSG00000089335	4.00508	7.1237	7.57014	2.45745
GRAMD1A	HGNC:29305	GRAM domain containing 1A [Source:HGNC Symbol;Acc:HGNC:29305]	ENSG00000089351	19.7428	29.8513	50.2488	25.0536
FXYD3	HGNC:4027	FXYD domain containing ion transport regulator 3 [Source:HGNC Symbol;Acc:HGNC:4027]	ENSG00000089356	0.192723	3.3733	46.1353	3.27306
HEPH	HGNC:4866	hephaestin [Source:HGNC Symbol;Acc:HGNC:4866]	ENSG00000089472	0.0268674	2.50777	5.00352	0.0756394
CDIP1	HGNC:13234	cell death inducing p53 target 1 [Source:HGNC Symbol;Acc:HGNC:13234]	ENSG00000089486	3.01512	4.94322	6.60186	7.17093
CMTM1	HGNC:19172	CKLF like MARVEL transmembrane domain containing 1 [Source:HGNC Symbol;Acc:HGNC:19172]	ENSG00000089505	1.24781	2.72791	2.33371	3.06897
KCNH4	HGNC:6253	potassium voltage-gated channel subfamily H member 4 [Source:HGNC Symbol;Acc:HGNC:6253]	ENSG00000089558	0.121975	0.336214	1.04877	0.218324
GANAB	HGNC:4138	glucosidase II alpha subunit [Source:HGNC Symbol;Acc:HGNC:4138]	ENSG00000089597	21.4989	22.6033	33.6918	23.4976
GMIP	HGNC:24852	GEM interacting protein [Source:HGNC Symbol;Acc:HGNC:24852]	ENSG00000089639	4.43379	4.927	8.21281	1.94486
RBM41	HGNC:25617	RNA binding motif protein 41 [Source:HGNC Symbol;Acc:HGNC:25617]	ENSG00000089682	11.0779	13.7066	9.41346	8.86695
BIRC5	HGNC:593	baculoviral IAP repeat containing 5 [Source:HGNC Symbol;Acc:HGNC:593]	ENSG00000089685	8.2031	11.9363	9.82727	12.4231
LAG3	HGNC:6476	lymphocyte activating 3 [Source:HGNC Symbol;Acc:HGNC:6476]	ENSG00000089692	0.229228	2.35332	2.05017	1.96641
MLF2	HGNC:7126	myeloid leukemia factor 2 [Source:HGNC Symbol;Acc:HGNC:7126]	ENSG00000089693	14.9375	15.5495	22.2885	15.791
OTUB2	HGNC:20351	OTU deubiquitinase, ubiquitin aldehyde binding 2 [Source:HGNC Symbol;Acc:HGNC:20351]	ENSG00000089723	0.975173	0.825154	2.22195	0.901528
DDX24	HGNC:13266	DEAD-box helicase 24 [Source:HGNC Symbol;Acc:HGNC:13266]	ENSG00000089737	36.8799	34.2029	28.5094	33.2196
ZBTB25	HGNC:13112	zinc finger and BTB domain containing 25 [Source:HGNC Symbol;Acc:HGNC:13112]	ENSG00000089775	1.91011	4.47936	4.97318	3.26883
NECAP1	HGNC:24539	NECAP endocytosis associated 1 [Source:HGNC Symbol;Acc:HGNC:24539]	ENSG00000089818	2.53481	5.08686	7.591	3.8724
ARHGAP4	HGNC:674	Rho GTPase activating protein 4 [Source:HGNC Symbol;Acc:HGNC:674]	ENSG00000089820	17.6774	19.7364	19.376	11.163
ANKRD24	HGNC:29424	ankyrin repeat domain 24 [Source:HGNC Symbol;Acc:HGNC:29424]	ENSG00000089847	5.05709	3.15643	1.42367	2.149
DHX32	HGNC:16717	DEAH-box helicase 32 (putative) [Source:HGNC Symbol;Acc:HGNC:16717]	ENSG00000089876	3.6966	3.53532	5.42943	1.27978
RCOR1	HGNC:17441	REST corepressor 1 [Source:HGNC Symbol;Acc:HGNC:17441]	ENSG00000089902	28.2364	18.4489	12.0671	7.76261
GPATCH2L	HGNC:20210	G-patch domain containing 2 like [Source:HGNC Symbol;Acc:HGNC:20210]	ENSG00000089916	53.5429	72.722	15.3704	12.6883
LTBP4	HGNC:6717	latent transforming growth factor beta binding protein 4 [Source:HGNC Symbol;Acc:HGNC:6717]	ENSG00000090006	5.11051	26.8333	32.0255	36.0249
BLVRB	HGNC:1063	biliverdin reductase B [Source:HGNC Symbol;Acc:HGNC:1063]	ENSG00000090013	1.55115	4.61757	9.32469	1.1877
SLC9A1	HGNC:11071	solute carrier family 9 member A1 [Source:HGNC Symbol;Acc:HGNC:11071]	ENSG00000090020	3.07389	3.67955	13.4672	4.3551
SPTLC1	HGNC:11277	serine palmitoyltransferase long chain base subunit 1 [Source:HGNC Symbol;Acc:HGNC:11277]	ENSG00000090054	7.37558	16.2609	22.4667	14.265
PAPOLA	HGNC:14981	poly(A) polymerase alpha [Source:HGNC Symbol;Acc:HGNC:14981]	ENSG00000090060	50.4045	54.9009	32.3325	26.5511
CCNK	HGNC:1596	cyclin K [Source:HGNC Symbol;Acc:HGNC:1596]	ENSG00000090061	9.06789	10.1124	14.3028	11.1704
PCBP4	HGNC:8652	poly(rC) binding protein 4 [Source:HGNC Symbol;Acc:HGNC:8652]	ENSG00000090097	3.97808	6.71821	6.23911	13.3768
RGS1	HGNC:9991	regulator of G protein signaling 1 [Source:HGNC Symbol;Acc:HGNC:9991]	ENSG00000090104	3.91161	1.97111	4.45629	0.752829
YPEL3	HGNC:18327	yippee like 3 [Source:HGNC Symbol;Acc:HGNC:18327]	ENSG00000090238	8.16174	9.88167	20.538	5.06776
MRPS33	HGNC:16634	mitochondrial ribosomal protein S33 [Source:HGNC Symbol;Acc:HGNC:16634]	ENSG00000090263	2.22617	5.08422	9.48771	4.43615
NDUFB2	HGNC:7697	NADH:ubiquinone oxidoreductase subunit B2 [Source:HGNC Symbol;Acc:HGNC:7697]	ENSG00000090266	15.9234	27.9761	36.9899	17.2316
NUDC	HGNC:8045	nuclear distribution C, dynein complex regulator [Source:HGNC Symbol;Acc:HGNC:8045]	ENSG00000090273	17.0965	14.2999	23.8709	25.7064
MAEA	HGNC:13731	macrophage erythroblast attacher, E3 ubiquitin ligase [Source:HGNC Symbol;Acc:HGNC:13731]	ENSG00000090316	9.27218	15.5804	21.0993	14.7125
ICAM1	HGNC:5344	intercellular adhesion molecule 1 [Source:HGNC Symbol;Acc:HGNC:5344]	ENSG00000090339	2.62049	12.4292	25.9064	1.52846
STRN4	HGNC:15721	striatin 4 [Source:HGNC Symbol;Acc:HGNC:15721]	ENSG00000090372	15.7363	26.2944	32.4065	38.4387
IRAK3	HGNC:17020	interleukin 1 receptor associated kinase 3 [Source:HGNC Symbol;Acc:HGNC:17020]	ENSG00000090376	0.258403	1.91128	6.56121	0.797258
LYZ	HGNC:6740	lysozyme [Source:HGNC Symbol;Acc:HGNC:6740]	ENSG00000090382	10.3079	28.0229	66.7784	1.25708
SI	HGNC:10856	sucrase-isomaltase [Source:HGNC Symbol;Acc:HGNC:10856]	ENSG00000090402	0.053241	0.0580525	0.25175	0.123667
MUL1	HGNC:25762	mitochondrial E3 ubiquitin protein ligase 1 [Source:HGNC Symbol;Acc:HGNC:25762]	ENSG00000090432	2.20557	2.49946	3.34407	2.24928
TFAP4	HGNC:11745	transcription factor AP-4 [Source:HGNC Symbol;Acc:HGNC:11745]	ENSG00000090447	2.61491	4.10414	7.13892	21.9088
PDCD7	HGNC:8767	programmed cell death 7 [Source:HGNC Symbol;Acc:HGNC:8767]	ENSG00000090470	2.28355	3.15211	3.84098	2.89705
SPG21	HGNC:20373	SPG21 abhydrolase domain containing, maspardin [Source:HGNC Symbol;Acc:HGNC:20373]	ENSG00000090487	9.20654	16.8853	20.9133	11.7095
FETUB	HGNC:3658	fetuin B [Source:HGNC Symbol;Acc:HGNC:3658]	ENSG00000090512	0	0.250282	1.70337	0.176658
DNAJB11	HGNC:14889	DnaJ heat shock protein family (Hsp40) member B11 [Source:HGNC Symbol;Acc:HGNC:14889]	ENSG00000090520	6.19767	9.85478	13.3404	8.93209
P3H2	HGNC:19317	prolyl 3-hydroxylase 2 [Source:HGNC Symbol;Acc:HGNC:19317]	ENSG00000090530	0.65316	4.12252	12.5862	0.471437
THPO	HGNC:11795	thrombopoietin [Source:HGNC Symbol;Acc:HGNC:11795]	ENSG00000090534	0.105293	0.298788	1.00466	1.01342
CHRD	HGNC:1949	chordin [Source:HGNC Symbol;Acc:HGNC:1949]	ENSG00000090539	0.471429	1.67538	4.05178	6.73552
FLT3LG	HGNC:3766	fms related receptor tyrosine kinase 3 ligand [Source:HGNC Symbol;Acc:HGNC:3766]	ENSG00000090554	2.78289	6.42513	8.90419	2.36397
RAB11FIP3	HGNC:17224	RAB11 family interacting protein 3 [Source:HGNC Symbol;Acc:HGNC:17224]	ENSG00000090565	9.72709	13.4886	17.5251	33.6308
GNPTG	HGNC:23026	N-acetylglucosamine-1-phosphate transferase subunit gamma [Source:HGNC Symbol;Acc:HGNC:23026]	ENSG00000090581	7.44545	11.5186	19.4399	20.496
ZNF268	HGNC:13061	zinc finger protein 268 [Source:HGNC Symbol;Acc:HGNC:13061]	ENSG00000090612	3.3712	6.24889	8.37687	5.47977
GOLGA3	HGNC:4426	golgin A3 [Source:HGNC Symbol;Acc:HGNC:4426]	ENSG00000090615	27.0291	26.6952	27.0204	16.0072
PABPC4	HGNC:8557	poly(A) binding protein cytoplasmic 4 [Source:HGNC Symbol;Acc:HGNC:8557]	ENSG00000090621	32.9632	27.2011	44.1503	35.7016
CD209	HGNC:1641	CD209 molecule [Source:HGNC Symbol;Acc:HGNC:1641]	ENSG00000090659	0.401477	0.84725	2.97222	0.418105
CERS4	HGNC:23747	ceramide synthase 4 [Source:HGNC Symbol;Acc:HGNC:23747]	ENSG00000090661	44.5022	71.2661	11.0332	21.1394
MCOLN1	HGNC:13356	mucolipin 1 [Source:HGNC Symbol;Acc:HGNC:13356]	ENSG00000090674	4.37461	9.82844	17.0633	6.08171
USP48	HGNC:18533	ubiquitin specific peptidase 48 [Source:HGNC Symbol;Acc:HGNC:18533]	ENSG00000090686	29.1674	37.7244	30.109	18.6327
EFNB1	HGNC:3226	ephrin B1 [Source:HGNC Symbol;Acc:HGNC:3226]	ENSG00000090776	1.99262	2.66588	4.68445	2.99827
PDPR	HGNC:30264	pyruvate dehydrogenase phosphatase regulatory subunit [Source:HGNC Symbol;Acc:HGNC:30264]	ENSG00000090857	3.72795	4.55888	7.73458	5.72229
AARS1	HGNC:20	alanyl-tRNA synthetase 1 [Source:HGNC Symbol;Acc:HGNC:20]	ENSG00000090861	14.9888	18.1421	21.1696	21.155
GLG1	HGNC:4316	golgi glycoprotein 1 [Source:HGNC Symbol;Acc:HGNC:4316]	ENSG00000090863	9.11396	16.4522	23.7521	11.1711
KIF4A	HGNC:13339	kinesin family member 4A [Source:HGNC Symbol;Acc:HGNC:13339]	ENSG00000090889	3.23992	3.7038	3.01334	4.15562
TNRC6A	HGNC:11969	trinucleotide repeat containing adaptor 6A [Source:HGNC Symbol;Acc:HGNC:11969]	ENSG00000090905	15.1676	20.5727	16.1157	28.0828
PLEKHG2	HGNC:29515	pleckstrin homology and RhoGEF domain containing G2 [Source:HGNC Symbol;Acc:HGNC:29515]	ENSG00000090924	10.3051	13.141	26.7961	10.3548
DLL3	HGNC:2909	delta like canonical Notch ligand 3 [Source:HGNC Symbol;Acc:HGNC:2909]	ENSG00000090932	0.452729	0.303834	0.987296	3.84224
NAT14	HGNC:28918	N-acetyltransferase 14 (putative) [Source:HGNC Symbol;Acc:HGNC:28918]	ENSG00000090971	2.45095	5.56279	6.30398	6.47341
PITPNM2	HGNC:21044	phosphatidylinositol transfer protein membrane associated 2 [Source:HGNC Symbol;Acc:HGNC:21044]	ENSG00000090975	2.67779	4.02068	11.1702	17.5241
EXOC1	HGNC:30380	exocyst complex component 1 [Source:HGNC Symbol;Acc:HGNC:30380]	ENSG00000090989	3.57932	5.76734	7.85667	4.53456
RBM27	HGNC:29243	RNA binding motif protein 27 [Source:HGNC Symbol;Acc:HGNC:29243]	ENSG00000091009	0.717872	2.3724	1.61377	1.63988
POU4F3	HGNC:9220	POU class 4 homeobox 3 [Source:HGNC Symbol;Acc:HGNC:9220]	ENSG00000091010	0.0255946	0.0838892	0.321364	0.108957
OSBPL8	HGNC:16396	oxysterol binding protein like 8 [Source:HGNC Symbol;Acc:HGNC:16396]	ENSG00000091039	3.93928	8.39472	14.0312	7.85918
DTX2	HGNC:15973	deltex E3 ubiquitin ligase 2 [Source:HGNC Symbol;Acc:HGNC:15973]	ENSG00000091073	6.82481	15.6617	49.3181	7.92033
NLRC4	HGNC:16412	NLR family CARD domain containing 4 [Source:HGNC Symbol;Acc:HGNC:16412]	ENSG00000091106	0.153064	0.375934	1.23264	0.211091
PUS7	HGNC:26033	pseudouridine synthase 7 [Source:HGNC Symbol;Acc:HGNC:26033]	ENSG00000091127	3.20959	4.18502	5.78045	7.70139
LAMB4	HGNC:6491	laminin subunit beta 4 [Source:HGNC Symbol;Acc:HGNC:6491]	ENSG00000091128	0.146539	0.483584	2.65247	0.457102
NRCAM	HGNC:7994	neuronal cell adhesion molecule [Source:HGNC Symbol;Acc:HGNC:7994]	ENSG00000091129	5.30716	6.81304	3.69428	10.0774
LAMB1	HGNC:6486	laminin subunit beta 1 [Source:HGNC Symbol;Acc:HGNC:6486]	ENSG00000091136	6.26644	31.3624	98.9416	26.8489
SLC26A4	HGNC:8818	solute carrier family 26 member 4 [Source:HGNC Symbol;Acc:HGNC:8818]	ENSG00000091137	0.101078	0.961853	2.37736	0.20783
SLC26A3	HGNC:3018	solute carrier family 26 member 3 [Source:HGNC Symbol;Acc:HGNC:3018]	ENSG00000091138	0	0.0248383	0.710767	0
DLD	HGNC:2898	dihydrolipoamide dehydrogenase [Source:HGNC Symbol;Acc:HGNC:2898]	ENSG00000091140	8.00554	11.0053	14.8521	5.62391
WDR7	HGNC:13490	WD repeat domain 7 [Source:HGNC Symbol;Acc:HGNC:13490]	ENSG00000091157	6.47952	10.3519	10.4618	8.15944
TXNL1	HGNC:12436	thioredoxin like 1 [Source:HGNC Symbol;Acc:HGNC:12436]	ENSG00000091164	4.83393	6.67935	7.77657	5.74795
IL5RA	HGNC:6017	interleukin 5 receptor subunit alpha [Source:HGNC Symbol;Acc:HGNC:6017]	ENSG00000091181	0.136744	0.544198	1.64206	0.112848
ABCC6	HGNC:57	ATP binding cassette subfamily C member 6 [Source:HGNC Symbol;Acc:HGNC:57]	ENSG00000091262	0.43035	0.96316	7.29747	1.66461
CMTM6	HGNC:19177	CKLF like MARVEL transmembrane domain containing 6 [Source:HGNC Symbol;Acc:HGNC:19177]	ENSG00000091317	2.55547	5.19775	11.0143	3.34334
ITGA6	HGNC:6142	integrin subunit alpha 6 [Source:HGNC Symbol;Acc:HGNC:6142]	ENSG00000091409	2.29531	10.9689	20.8014	3.34568
RAPGEF4	HGNC:16626	Rap guanine nucleotide exchange factor 4 [Source:HGNC Symbol;Acc:HGNC:16626]	ENSG00000091428	1.23214	4.14778	7.8293	2.37367
MAP3K20	HGNC:17797	mitogen-activated protein kinase kinase kinase 20 [Source:HGNC Symbol;Acc:HGNC:17797]	ENSG00000091436	1.489	4.41876	8.26217	10.1977
SMPX	HGNC:11122	small muscle protein X-linked [Source:HGNC Symbol;Acc:HGNC:11122]	ENSG00000091482	0	0.380758	1.54665	0.779961
FH	HGNC:3700	fumarate hydratase [Source:HGNC Symbol;Acc:HGNC:3700]	ENSG00000091483	3.62279	5.48167	5.9266	5.537
SEL1L3	HGNC:29108	SEL1L family member 3 [Source:HGNC Symbol;Acc:HGNC:29108]	ENSG00000091490	7.67048	18.366	16.7866	2.75719
TF	HGNC:11740	transferrin [Source:HGNC Symbol;Acc:HGNC:11740]	ENSG00000091513	1.58817	2.24353	7.35927	1.06042
CDV3	HGNC:26928	CDV3 homolog [Source:HGNC Symbol;Acc:HGNC:26928]	ENSG00000091527	11.4902	18.0533	26.5985	20.1267
MYO15A	HGNC:7594	myosin XVA [Source:HGNC Symbol;Acc:HGNC:7594]	ENSG00000091536	1.70736	3.50461	8.6088	1.42675
ALKBH5	HGNC:25996	alkB homolog 5, RNA demethylase [Source:HGNC Symbol;Acc:HGNC:25996]	ENSG00000091542	5.29861	8.76418	8.38971	5.29424
APOH	HGNC:616	apolipoprotein H [Source:HGNC Symbol;Acc:HGNC:616]	ENSG00000091583	0.118693	0.308797	2.06527	0.301132
NLRP1	HGNC:14374	NLR family pyrin domain containing 1 [Source:HGNC Symbol;Acc:HGNC:14374]	ENSG00000091592	7.28941	8.76576	11.3178	2.22532
PITPNM3	HGNC:21043	PITPNM family member 3 [Source:HGNC Symbol;Acc:HGNC:21043]	ENSG00000091622	1.45576	1.60991	5.17368	2.40741
SPAG7	HGNC:11216	sperm associated antigen 7 [Source:HGNC Symbol;Acc:HGNC:11216]	ENSG00000091640	10.4248	17.1517	31.1233	10.0326
ORC6	HGNC:17151	origin recognition complex subunit 6 [Source:HGNC Symbol;Acc:HGNC:17151]	ENSG00000091651	12.4864	28.7411	24.7849	13.4034
ZFHX4	HGNC:30939	zinc finger homeobox 4 [Source:HGNC Symbol;Acc:HGNC:30939]	ENSG00000091656	3.58572	8.43991	6.2189	14.1263
SLC17A6	HGNC:16703	solute carrier family 17 member 6 [Source:HGNC Symbol;Acc:HGNC:16703]	ENSG00000091664	0.135856	0	1.43413	1.88248
CPA1	HGNC:2296	carboxypeptidase A1 [Source:HGNC Symbol;Acc:HGNC:2296]	ENSG00000091704	0	0.866176	2.92803	0.690579
ZC3HC1	HGNC:29913	zinc finger C3HC-type containing 1 [Source:HGNC Symbol;Acc:HGNC:29913]	ENSG00000091732	1.68484	3.74512	7.63019	5.76945
ESR1	HGNC:3467	estrogen receptor 1 [Source:HGNC Symbol;Acc:HGNC:3467]	ENSG00000091831	0.400005	1.47979	7.42028	0.548915
RGS17	HGNC:14088	regulator of G protein signaling 17 [Source:HGNC Symbol;Acc:HGNC:14088]	ENSG00000091844	0.559829	0.7124	1.79904	0.430894
ANGPT2	HGNC:485	angiopoietin 2 [Source:HGNC Symbol;Acc:HGNC:485]	ENSG00000091879	0.89174	4.68972	3.8528	2.63703
TMEM101	HGNC:28653	transmembrane protein 101 [Source:HGNC Symbol;Acc:HGNC:28653]	ENSG00000091947	4.78382	5.79714	7.87534	6.99735
CD200	HGNC:7203	CD200 molecule [Source:HGNC Symbol;Acc:HGNC:7203]	ENSG00000091972	0.1797	2.18553	2.60247	0.522003
CCDC80	HGNC:30649	coiled-coil domain containing 80 [Source:HGNC Symbol;Acc:HGNC:30649]	ENSG00000091986	0.376271	31.9551	55.352	2.30837
CMA1	HGNC:2097	chymase 1 [Source:HGNC Symbol;Acc:HGNC:2097]	ENSG00000092009	0	0.340212	0.763325	0.106783
PSME1	HGNC:9568	proteasome activator subunit 1 [Source:HGNC Symbol;Acc:HGNC:9568]	ENSG00000092010	8.81407	19.8199	29.0174	6.40063
PPP2R3C	HGNC:17485	protein phosphatase 2 regulatory subunit B''gamma [Source:HGNC Symbol;Acc:HGNC:17485]	ENSG00000092020	26.5962	31.5364	7.65287	13.9119
HAUS4	HGNC:20163	HAUS augmin like complex subunit 4 [Source:HGNC Symbol;Acc:HGNC:20163]	ENSG00000092036	3.59304	3.96503	13.7282	3.62187
JPH4	HGNC:20156	junctophilin 4 [Source:HGNC Symbol;Acc:HGNC:20156]	ENSG00000092051	0	0.178204	1.16368	0.566092
MYH7	HGNC:7577	myosin heavy chain 7 [Source:HGNC Symbol;Acc:HGNC:7577]	ENSG00000092054	0	0.890138	0.998328	11.9528
CEBPE	HGNC:1836	CCAAT enhancer binding protein epsilon [Source:HGNC Symbol;Acc:HGNC:1836]	ENSG00000092067	0.0438992	0.0480787	1.35258	0
SLC7A8	HGNC:11066	solute carrier family 7 member 8 [Source:HGNC Symbol;Acc:HGNC:11066]	ENSG00000092068	1.68593	2.903	15.3322	5.20661
OSGEP	HGNC:18028	O-sialoglycoprotein endopeptidase [Source:HGNC Symbol;Acc:HGNC:18028]	ENSG00000092094	3.14599	8.31422	14.6871	5.97946
SLC22A17	HGNC:23095	solute carrier family 22 member 17 [Source:HGNC Symbol;Acc:HGNC:23095]	ENSG00000092096	4.59521	7.37843	6.5745	2.76462
RNF31	HGNC:16031	ring finger protein 31 [Source:HGNC Symbol;Acc:HGNC:16031]	ENSG00000092098	6.3598	10.3167	19.126	10.7598
SCFD1	HGNC:20726	sec1 family domain containing 1 [Source:HGNC Symbol;Acc:HGNC:20726]	ENSG00000092108	4.11102	19.3578	27.7038	7.30318
G2E3	HGNC:20338	G2/M-phase specific E3 ubiquitin protein ligase [Source:HGNC Symbol;Acc:HGNC:20338]	ENSG00000092140	9.60248	12.9408	17.9509	12.2421
HECTD1	HGNC:20157	HECT domain E3 ubiquitin protein ligase 1 [Source:HGNC Symbol;Acc:HGNC:20157]	ENSG00000092148	10.3946	25.3384	48.1905	25.0595
HNRNPC	HGNC:5035	heterogeneous nuclear ribonucleoprotein C [Source:HGNC Symbol;Acc:HGNC:5035]	ENSG00000092199	44.4691	62.2618	84.578	114.354
RPGRIP1	HGNC:13436	RPGR interacting protein 1 [Source:HGNC Symbol;Acc:HGNC:13436]	ENSG00000092200	1.33945	3.51833	5.72777	1.11459
SUPT16H	HGNC:11465	SPT16 homolog, facilitates chromatin remodeling subunit [Source:HGNC Symbol;Acc:HGNC:11465]	ENSG00000092201	7.91169	11.665	27.8829	31.7567
TOX4	HGNC:20161	TOX high mobility group box family member 4 [Source:HGNC Symbol;Acc:HGNC:20161]	ENSG00000092203	5.64383	6.74266	12.6345	9.54802
GEMIN2	HGNC:10884	gem nuclear organelle associated protein 2 [Source:HGNC Symbol;Acc:HGNC:10884]	ENSG00000092208	6.42389	10.2395	10.6671	5.88655
TGM1	HGNC:11777	transglutaminase 1 [Source:HGNC Symbol;Acc:HGNC:11777]	ENSG00000092295	0.357227	1.05173	7.74034	0.48788
TINF2	HGNC:11824	TERF1 interacting nuclear factor 2 [Source:HGNC Symbol;Acc:HGNC:11824]	ENSG00000092330	3.86527	7.86654	7.08083	6.40038
DAZL	HGNC:2685	deleted in azoospermia like [Source:HGNC Symbol;Acc:HGNC:2685]	ENSG00000092345	0	0.0695853	0.359068	0
TBL1Y	HGNC:18502	transducin beta like 1 Y-linked [Source:HGNC Symbol;Acc:HGNC:18502]	ENSG00000092377	0.157982	0	0	0
SEMA6A	HGNC:10738	semaphorin 6A [Source:HGNC Symbol;Acc:HGNC:10738]	ENSG00000092421	1.77075	6.64494	7.20278	12.6082
TRPM7	HGNC:17994	transient receptor potential cation channel subfamily M member 7 [Source:HGNC Symbol;Acc:HGNC:17994]	ENSG00000092439	7.8721	14.8892	16.3361	8.72891
TYRO3	HGNC:12446	TYRO3 protein tyrosine kinase [Source:HGNC Symbol;Acc:HGNC:12446]	ENSG00000092445	0.644973	2.04572	7.47403	3.35709
WDR76	HGNC:25773	WD repeat domain 76 [Source:HGNC Symbol;Acc:HGNC:25773]	ENSG00000092470	4.42053	7.00019	5.35132	5.75081
CAPN3	HGNC:1480	calpain 3 [Source:HGNC Symbol;Acc:HGNC:1480]	ENSG00000092529	3.05011	5.44572	11.0702	2.74919
SNAP23	HGNC:11131	synaptosome associated protein 23 [Source:HGNC Symbol;Acc:HGNC:11131]	ENSG00000092531	7.94427	13.2647	23.7348	6.55759
TBX15	HGNC:11594	T-box transcription factor 15 [Source:HGNC Symbol;Acc:HGNC:11594]	ENSG00000092607	0.274117	0.852957	1.57495	0.368309
PHGDH	HGNC:8923	phosphoglycerate dehydrogenase [Source:HGNC Symbol;Acc:HGNC:8923]	ENSG00000092621	8.7341	12.938	20.306	20.5883
COL9A3	HGNC:2219	collagen type IX alpha 3 chain [Source:HGNC Symbol;Acc:HGNC:2219]	ENSG00000092758	0.875666	2.0699	3.7519	1.20384
EZR	HGNC:12691	ezrin [Source:HGNC Symbol;Acc:HGNC:12691]	ENSG00000092820	10.6617	9.45358	37.119	19.0089
MYL6	HGNC:7587	myosin light chain 6 [Source:HGNC Symbol;Acc:HGNC:7587]	ENSG00000092841	74.5828	97.7593	185.866	57.1509
AGO1	HGNC:3262	argonaute RISC component 1 [Source:HGNC Symbol;Acc:HGNC:3262]	ENSG00000092847	4.27281	5.48793	6.10761	5.98438
TEKT2	HGNC:11725	tektin 2 [Source:HGNC Symbol;Acc:HGNC:11725]	ENSG00000092850	0.794395	1.34293	1.28849	0.684022
CLSPN	HGNC:19715	claspin [Source:HGNC Symbol;Acc:HGNC:19715]	ENSG00000092853	5.79769	5.86035	5.90913	7.46383
RFFL	HGNC:24821	ring finger and FYVE like domain containing E3 ubiquitin protein ligase [Source:HGNC Symbol;Acc:HGNC:24821]	ENSG00000092871	6.91976	6.56273	8.35376	3.17148
UNC13D	HGNC:23147	unc-13 homolog D [Source:HGNC Symbol;Acc:HGNC:23147]	ENSG00000092929	6.76293	7.29183	22.0534	2.50266
MFSD11	HGNC:25458	major facilitator superfamily domain containing 11 [Source:HGNC Symbol;Acc:HGNC:25458]	ENSG00000092931	8.72083	10.3165	13.1008	5.57026
DPYSL2	HGNC:3014	dihydropyrimidinase like 2 [Source:HGNC Symbol;Acc:HGNC:3014]	ENSG00000092964	6.93124	23.4985	25.9282	12.847
TGFB2	HGNC:11768	transforming growth factor beta 2 [Source:HGNC Symbol;Acc:HGNC:11768]	ENSG00000092969	0.170326	0.832168	2.87185	0.396922
GPATCH2	HGNC:25499	G-patch domain containing 2 [Source:HGNC Symbol;Acc:HGNC:25499]	ENSG00000092978	2.35898	7.59954	7.29502	3.93698
NUP50	HGNC:8065	nucleoporin 50 [Source:HGNC Symbol;Acc:HGNC:8065]	ENSG00000093000	10.8202	14.9616	22.5073	17.1932
CDC45	HGNC:1739	cell division cycle 45 [Source:HGNC Symbol;Acc:HGNC:1739]	ENSG00000093009	6.66104	5.57939	9.56169	11.7753
COMT	HGNC:2228	catechol-O-methyltransferase [Source:HGNC Symbol;Acc:HGNC:2228]	ENSG00000093010	5.65609	11.1812	26.0143	7.5573
ADA2	HGNC:1839	adenosine deaminase 2 [Source:HGNC Symbol;Acc:HGNC:1839]	ENSG00000093072	2.68058	7.36438	19.2647	2.4804
NONE	NONE	novel transcript	ENSG00000093100	0.257148	0.776056	0.460279	0.180369
VNN3	HGNC:16431	vanin 3 [Source:HGNC Symbol;Acc:HGNC:16431]	ENSG00000093134	2.34258	2.30136	11.7954	0.773745
[truncated: 58,620 more rows]
